# Supplementary material for: TERT promoter mutation confers favorable prognosis regardless of 1p/19q status in adult diffuse gliomas with IDH1/2 mutations
Source: Acta Neuropathol Commun. 2020 Nov 23;8:201. doi: 10.1186/s40478-020-01078-2 (PMC7685625; doi:10.1186/s40478-020-01078-2)
Supplement: Supplementary file 1 — Additional file 1: Table S1 Detailed information of patients registered in the present study. Table S2 Cox regression analysis for survival in 1p/19q codeleted cases (n=284). Table S3 Cox regression analysis for survival in 1p/19q intact cases (n=273). [file 40478_2020_1078_MOESM1_ESM.xlsx]

## Sheet: Table.S1
Table S1. Molecular and clinical characteristics of patients
Pub_ID	Age	Sex	KPS	Original Diagnosis (CNS WHO 2007)*	Integrated Diagnosis (CNS WHO 2016)	WHO grade (CNS WHO2016)	Laterality	Location	IDH1/2	TERT	1p/19q status	CDKN2A	PFS (months)	PFS censor (1, censor; 0, recurrence or dead)	OS (2017/9/30 cutoff)	OS censor (1, censor; 0, dead)	RT	Chemo	EOR
775	31	M	90	OL	Oligodendroglioma, IDH-mutant and 1p/19q-codeleted	II	R	Temporal	R132H	C228T	Codel	non-homo Del	166.488	1	166.488	1	(+)	(+)	90-100%
810	32	M	90	AOA	Anaplastic oligodendroglioma, IDH-mutant and 1p/19q-codeleted	III	L	Frontal	R132H	C228T	Codel	non-homo Del	161.195	1	161.195	1	(+)	(+)	90-100%
816	24	M	90	OA	Oligodendroglioma, IDH-mutant and 1p/19q-codeleted	II	L	Frontal	R132H	C228T	Codel	nd	87.1562	0	151.2	1	(+)	(+)	90-100%
833	39	F	90	OL	Oligodendroglioma, IDH-mutant and 1p/19q-codeleted	II	L	Frontal	R132H	C228T	Codel	non-homo Del	20.9753	0	125.227	1	(+)	(+)	90-100%
840	39	F	80	OL	Oligodendroglioma, IDH-mutant and 1p/19q-codeleted	II	L	Frontal	R132H	C228T	Codel	non-homo Del	4.86575	0	80.1534	1	(+)	(+)	< 90%
846	35	F	90	AOA	Anaplastic astrocytoma, IDH-mutant	III	R	Temporal	R132H	wt	non-codel	non-homo Del	22.8164	0	51.8795	0	(+)	(+)	90-100%
863	29	M	90	OL	Oligodendroglioma, IDH-mutant and 1p/19q-codeleted	II	L	Frontal	R132H	C228T	Codel	non-homo Del	140.318	1	140.318	1	(+)	(+)	< 90%
882	40	M	90	OA	Oligodendroglioma, IDH-mutant and 1p/19q-codeleted	II	L	Frontal	R132H	C250T	Codel	non-homo Del	149.523	1	149.523	1	(+)	(+)	< 90%
886	62	M	90	AA	Anaplastic astrocytoma, IDH-mutant	III	R	Parietal	R132H	wt	non-codel	homo Del	nd	nd	51.0904	1	(+)	(+)	90-100%
888	53	F	100	AOA	Anaplastic astrocytoma, IDH-mutant	III	R	Temporal	R132H	wt	non-codel	homo Del	22.6849	0	25.6438	0	(+)	(+)	< 90%
895	62	M	70	OA	Oligodendroglioma, IDH-mutant and 1p/19q-codeleted	II	Bil	Corpus Callosum	R132H	C228T	Codel	non-homo Del	8.35068	0	20.8438	0	(+)	(+)	< 90%
915	65	M	90	AA	Anaplastic astrocytoma, IDH-mutant	III	R	Frontal	R132S	wt	non-codel	non-homo Del	14.1699	0	14.1699	0	(+)	(+)	90-100%
930	63	M	90	AOA	Anaplastic oligodendroglioma, IDH-mutant and 1p/19q-codeleted	III	L	Frontal	R132H	C250T	Codel	non-homo Del	49.3808	0	124.668	1	(+)	(+)	< 90%
933	30	M	90	AO	Anaplastic oligodendroglioma, IDH-mutant and 1p/19q-codeleted	III	R	Frontal	R132H	C250T	Codel	non-homo Del	141.929	1	141.929	1	(+)	(+)	< 90%
945	37	M	90	AOA	Anaplastic astrocytoma, IDH-mutant	III	L	Parietal	R132H	wt	non-codel	non-homo Del	38.0384	0	38.0384	0	(+)	(+)	< 90%
948	55	F	80	OL	Oligodendroglioma, IDH-mutant and 1p/19q-codeleted	II	L	Frontal	R132H	C228T	Codel	non-homo Del	14.5973	0	139.858	1	(+)	(+)	< 90%
956	59	M	90	AA	Anaplastic oligodendroglioma, IDH-mutant and 1p/19q-codeleted	III	L	Frontal	R132H	C228T	Codel	non-homo Del	44.7452	0	44.7452	0	(+)	(+)	< 90%
984	31	M	90	DA	Oligodendroglioma, IDH-mutant and 1p/19q-codeleted	II	L	Temporal	R172K	C228T	Codel	non-homo Del	135.386	1	135.386	1	(+)	(+)	< 90%
987	32	M	100	OA	Diffuse astrocytoma, IDH-mutant	II	L	Parietal	R132H	wt	non-codel	non-homo Del	75.8795	0	134.499	1	(+)	(+)	< 90%
1018	58	M	50	AO	Anaplastic oligodendroglioma, IDH-mutant and 1p/19q-codeleted	III	L	Frontal	R132H	C250T	Codel	non-homo Del	46.2904	1	46.2904	1	(+)	(+)	90-100%
1024	41	F	90	AOA	Anaplastic astrocytoma, IDH-mutant	III	R	Frontal	R132H	wt	non-codel	non-homo Del	128.581	1	128.581	1	(+)	(+)	90-100%
1026	34	M	90	AO	Anaplastic oligodendroglioma, IDH-mutant and 1p/19q-codeleted	III	L	Frontal	R132H	C228T	Codel	non-homo Del	128.351	1	128.351	1	(+)	(+)	90-100%
1030	38	F	90	OA	Diffuse astrocytoma, IDH-mutant	II	R	Frontal	R132H	wt	non-codel	non-homo Del	127.825	1	127.825	1	(+)	(+)	< 90%
1031	29	M	80	GBM	Glioblastoma, IDH-mutant	IV	R	Frontal Corpus Callosum (Multiple)	R132H	wt	non-codel	nd	9.46849	0	22.1589	0	(+)	(+)	< 90%
1039	75	M	80	OA	Diffuse astrocytoma, IDH-mutant	II	Bil	Frontal-Corpus Callosum	R132H	wt	non-codel	non-homo Del	2.66301	1	2.66301	1	(+)	(-)	< 90%
1046	33	M	90	DA	Diffuse astrocytoma, IDH-mutant	II	R	Frontal	R132H	wt	non-codel	nd	87.9781	0	125.359	1	(+)	(+)	90-100%
1059	42	F	90	DA	Diffuse astrocytoma, IDH-mutant	II	L	Temporal	R132H	wt	non-codel	non-homo Del	25.3151	0	46.6521	0	(+)	(-)	< 90%
1060	47	F	80	AA	Anaplastic oligodendroglioma, IDH-mutant and 1p/19q-codeleted	III	L	Insular	R132H	C228T	Codel	non-homo Del	29.7863	0	29.7863	0	(+)	(+)	< 90%
1071	27	M	90	AOA	Anaplastic oligodendroglioma, IDH-mutant and 1p/19q-codeleted	III	L	Temporal	R132H	C228T	Codel	non-homo Del	121.447	1	121.447	1	(+)	(-)	90-100%
1084	35	F	90	OL	Oligodendroglioma, IDH-mutant and 1p/19q-codeleted	II	L	Frontal	R132H	C228T	Codel	non-homo Del	50.3671	0	99.8795	0	(+)	(-)	< 90%
1099	31	M	100	OA	Diffuse astrocytoma, IDH-mutant	II	L	Frontal	R132H	wt	non-codel	non-homo Del	117.205	1	117.205	1	(-)	(-)	90-100%
1100	59	F	90	OA	Oligodendroglioma, IDH-mutant and 1p/19q-codeleted	II	R	Frontal	R132H	C228T	Codel	non-homo Del	116.942	1	116.942	1	(+)	(+)	90-100%
1121	40	F	90	OA	Diffuse astrocytoma, IDH-mutant	II	R	Parietal	R132H	wt	non-codel	non-homo Del	114.707	1	114.707	1	(+)	(-)	90-100%
1137	21	F	90	OA	Diffuse astrocytoma, IDH-mutant	II	L	Frontal	R132H	wt	non-codel	non-homo Del	98.8274	0	112.011	1	(+)	(+)	< 90%
1164	32	M	90	OA	Diffuse astrocytoma, IDH-mutant	II	L	Frontal	R132H	wt	non-codel	non-homo Del	56.2192	0	106.159	0	(-)	(-)	90-100%
1176	54	F	70	AOA	Anaplastic astrocytoma, IDH-mutant	III	L	Frontal	R132H	wt	non-codel	nd	17.7534	0	74.3671	0	(+)	(+)	< 90%
1214	31	M	90	DA	Diffuse astrocytoma, IDH-mutant	II	L	Frontal	R132H	wt	non-codel	non-homo Del	99.8137	1	99.8137	1	(+)	(-)	< 90%
1217	41	M	80	OA	Oligodendroglioma, IDH-mutant and 1p/19q-codeleted	II	R	Temporal	R132H	C228T	Codel	non-homo Del	99.4192	0	99.5178	1	(+)	(+)	< 90%
1224	57	F	70	GBM	Glioblastoma, IDH-mutant	IV	L	Frontal	R132H	wt	non-codel	non-homo Del	12.263	0	15.6164	0	(+)	(+)	< 90%
1236	35	F	90	OA	Diffuse astrocytoma, IDH-mutant	II	L	Frontal	R132H	wt	non-codel	non-homo Del	97.2822	1	97.2822	1	(+)	(+)	90-100%
1242	32	F	90	OL	Oligodendroglioma, IDH-mutant and 1p/19q-codeleted	II	L	Frontal Temporal	R172K	C228T	Codel	non-homo Del	96.5918	1	96.5918	1	(+)	(+)	< 90%
1246	44	M	90	AOA	Anaplastic astrocytoma, IDH-mutant	III	L	Frontal Temporal	R132H	wt	non-codel	non-homo Del	96.0658	1	96.0658	1	(+)	(+)	90-100%
1247	31	F	100	DA	Diffuse astrocytoma, IDH-mutant	II	R	Temporal, Parietal	R132H	wt	non-codel	homo Del	84.0329	0	95.8356	1	(-)	(+)	< 90%
1276	45	F	90	GBM	Anaplastic oligodendroglioma, IDH-mutant and 1p/19q-codeleted	III	L	Parietal	R132H	C250T	Codel	nd	91.2329	1	91.2329	1	(+)	(+)	< 90%
1295	39	F	80	AOA	Anaplastic oligodendroglioma, IDH-mutant and 1p/19q-codeleted	III	L	Parietal	R132H	C250T	Codel	non-homo Del	88.7342	1	88.7342	1	(+)	(+)	90-100%
1301	29	M	90	AA	Anaplastic astrocytoma, IDH-mutant	III	R	Frontal	R132H	wt	non-codel	nd	15.2219	0	22.1589	0	(+)	(+)	90-100%
1363	32	F	70	GBM	Anaplastic oligodendroglioma, IDH-mutant and 1p/19q-codeleted	III	Bil	Corpus Callosum	R132H	C228T	Codel	nd	58.2247	0	74.663	0	(+)	(+)	< 90%
1382	63	M	70	OA	Oligodendroglioma, IDH-mutant and 1p/19q-codeleted	II	L	Frontal	R132H	C228T	Codel	non-homo Del	79.0356	1	79.0356	1	(+)	(+)	< 90%
1409	40	F	90	DA	Diffuse astrocytoma, IDH-mutant	II	L	Frontal	R132H	wt	non-codel	non-homo Del	75.8137	1	75.8137	1	(+)	(-)	< 90%
1425	40	M	90	OA	Diffuse astrocytoma, IDH-mutant	II	L	Frontal Temporal	R132H	wt	non-codel	non-homo Del	26.1699	0	33.1397	0	(+)	(+)	< 90%
1451	44	M	80	OA	Diffuse astrocytoma, IDH-mutant	II	R	Parietal	R132H	wt	non-codel	non-homo Del	28.6685	0	41.5562	0	(+)	(-)	< 90%
1457	65	M	100	AOA	Anaplastic oligodendroglioma, IDH-mutant and 1p/19q-codeleted	III	L	Parietal	R132H	C250T	Codel	non-homo Del	69.6658	1	69.6658	1	(+)	(+)	< 90%
1469	29	M	90	OA	Diffuse astrocytoma, IDH-mutant	II	L	Frontal	R132H	wt	non-codel	nd	22.7836	0	68.2192	1	(-)	(+)	< 90%
1477	31	M	90	OA	Diffuse astrocytoma, IDH-mutant	II	L	Frontal	R132H	wt	non-codel	non-homo Del	56.8767	0	67.5288	1	(-)	(+)	90-100%
1487	33	M	90	AA	Anaplastic astrocytoma, IDH-mutant	III	R	Parietal	R132H	wt	non-codel	non-homo Del	57.2055	0	66.674	1	(+)	(-)	< 90%
1495	29	F	90	GBM	Glioblastoma, IDH-mutant	IV	R	Frontal	R132H	C228T	non-codel	non-homo Del	65.7534	1	65.7534	1	(+)	(+)	90-100%
1505	45	M	90	DA	Oligodendroglioma, IDH-mutant and 1p/19q-codeleted	II	R	Frontal	R132H	C228T	Codel	nd	43.1014	0	53.2603	0	(+)	(+)	90-100%
1506	62	M	90	DA	Oligodendroglioma, IDH-mutant and 1p/19q-codeleted	II	R	Frontal	R132H	C228T	Codel	non-homo Del	64.3726	1	64.3726	1	(-)	(+)	90-100%
1578	38	F	100	AA	Anaplastic astrocytoma, IDH-mutant	III	L	Frontal	R132H	wt	non-codel	nd	13.6438	0	16.5041	0	(+)	(+)	90-100%
1629	33	F	90	OL	Diffuse astrocytoma, IDH-mutant	II	R	Temporal	R132H	wt	non-codel	nd	50.5973	1	50.5973	1	(+)	(-)	90-100%
2004	44	F	90	AOA	Anaplastic astrocytoma, IDH-mutant	III	L	Frontal	R132H	wt	non-codel	non-homo Del	50.1699	0	61.2493	1	(+)	(+)	< 90%
2018	27	F	90	AA	Anaplastic astrocytoma, IDH-mutant	III	Bil	Frontal Temporal	R132H	wt	non-codel	non-homo Del	41.589	0	49.4795	0	(+)	(+)	< 90%
2040	59	F	70	OA	Diffuse astrocytoma, IDH-mutant	II	L	Temporal	R132H	wt	non-codel	non-homo Del	41.0959	0	53.0959	1	(+)	(-)	< 90%
2043	28	F	70	AOA	Anaplastic astrocytoma, IDH-mutant	III	L	Frontal-Corpus Callosum	R132H	wt	non-codel	homo Del	39.4849	1	39.4849	1	(+)	(-)	90-100%
2045	42	M	90	OL	Oligodendroglioma, IDH-mutant and 1p/19q-codeleted	II	R	Parietal	R132H	C228T	Codel	non-homo Del	139.956	1	139.956	1	(-)	(+)	90-100%
2046	41	M	50	AOA	Anaplastic oligodendroglioma, IDH-mutant and 1p/19q-codeleted	III	R	Frontal	R172M	C250T	Codel	non-homo Del	67.8247	1	67.8247	1	(+)	(+)	90-100%
2048	33	F	90	OA	Oligodendroglioma, IDH-mutant and 1p/19q-codeleted	II	R	Frontal	R132H	C228T	Codel	non-homo Del	86.7945	1	86.7945	1	(+)	(+)	90-100%
2049	67	F	50	DA	Diffuse astrocytoma, IDH-mutant	II	R	Parietal	R132H	wt	non-codel	non-homo Del	10.5863	0	83.2438	1	(-)	(-)	< 90%
2050	41	M	40	OA	Diffuse astrocytoma, IDH-mutant	II	L	Temporal	R132H	wt	non-codel	non-homo Del	77.4904	1	77.4904	1	(+)	(+)	< 90%
2052	36	M	70	AOA	Anaplastic oligodendroglioma, IDH-mutant and 1p/19q-codeleted	III	R	Frontal	R132H	C250T	Codel	non-homo Del	56.3178	1	56.3178	1	(+)	(+)	90-100%
2053	31	M	50	AOA	Anaplastic oligodendroglioma, IDH-mutant and 1p/19q-codeleted	III	L	Temporal	R172K	C228T	Codel	non-homo Del	20.8438	1	20.8438	1	(+)	(+)	90-100%
2056	53	M	100	OL	Diffuse astrocytoma, IDH-mutant	II	L	Insular	R132H	C228T	non-codel	non-homo Del	47.1123	1	47.1123	1	(-)	(-)	< 90%
2059	33	M	90	AO	Anaplastic oligodendroglioma, IDH-mutant and 1p/19q-codeleted	III	L	Frontal	R132H	C228T	Codel	non-homo Del	7.52877	0	43.2986	1	(+)	(+)	< 90%
2063	66	F	100	OL	Oligodendroglioma, IDH-mutant and 1p/19q-codeleted	II	L	Frontal	R132H	C250T	Codel	non-homo Del	4.30685	1	4.30685	1	(-)	(-)	90-100%
3001	38	F	100	AO	Anaplastic oligodendroglioma, IDH-mutant and 1p/19q-codeleted	III	R	Temporal	R132H	C250T	Codel	non-homo Del	124.57	1	124.57	1	(+)	(+)	< 90%
3004	49	M	100	AO	Anaplastic oligodendroglioma, IDH-mutant and 1p/19q-codeleted	III	R	Frontal	R132H	C228T	Codel	homo Del	113.195	1	113.195	1	(+)	(+)	90-100%
3008	30	M	90	AA	Anaplastic astrocytoma, IDH-mutant	III	R	Temporal	R132H	wt	non-codel	non-homo Del	7.7589	0	23.6384	1	(+)	(+)	< 90%
3009	78	F	70	AOA	Anaplastic astrocytoma, IDH-mutant	III	R	Frontal	R132H	wt	non-codel	non-homo Del	53.2274	1	53.2274	1	(+)	(-)	90-100%
3018	27	M	100	AOA	Anaplastic astrocytoma, IDH-mutant	III	L	Frontal	R132H	wt	non-codel	non-homo Del	0.0328767	1	2.8274	1	(+)	(-)	90-100%
3019	31	M	100	OA	Diffuse astrocytoma, IDH-mutant	II	R	Frontal	R132H	wt	non-codel	non-homo Del	2.49863	1	3.28767	1	(+)	(+)	90-100%
3021	34	M	90	AA	Anaplastic astrocytoma, IDH-mutant	III	R	Frontal Insular Temporal	R132H	wt	non-codel	non-homo Del	2.49863	1	11.5726	1	(+)	(+)	< 90%
3022	65	F	90	OL	Oligodendroglioma, IDH-mutant and 1p/19q-codeleted	II	R	Frontal	R132H	C228T	Codel	non-homo Del	7.79178	1	11.0466	1	(+)	(-)	< 90%
3023	55	M	100	OL	Oligodendroglioma, IDH-mutant and 1p/19q-codeleted	II	R	Frontal	R132H	C228T	Codel	non-homo Del	19.0356	0	92.811	1	(+)	(+)	90-100%
3025	21	F	90	OA	Diffuse astrocytoma, IDH-mutant	II	L	Frontal	R132C	wt	non-codel	non-homo Del	66.3123	0	79.3315	0	(+)	(+)	90-100%
3028	29	M	100	OA	Diffuse astrocytoma, IDH-mutant	II	L	Frontal Temporal	R132H	wt	non-codel	non-homo Del	62.3014	1	75.5178	1	(+)	(-)	< 90%
3030	46	M	90	AOA	Anaplastic astrocytoma, IDH-mutant	III	R	Frontal Insular Temporal	R132H	wt	non-codel	non-homo Del	2.00548	1	2.03836	1	(+)	(+)	< 90%
3037	31	M	90	DA	Diffuse astrocytoma, IDH-mutant	II	L	Frontal	R132H	wt	non-codel	non-homo Del	83.0137	1	83.0137	1	(+)	(-)	90-100%
3038	57	M	60	AOA	Anaplastic oligodendroglioma, IDH-mutant and 1p/19q-codeleted	III	R	Frontal	R132H	C228T	Codel	non-homo Del	68.8767	0	81.9945	1	(+)	(+)	90-100%
3040	36	M	90	AOA	Anaplastic astrocytoma, IDH-mutant	III	R	Frontal Insular Temporal	R132H	wt	non-codel	non-homo Del	80.1534	1	80.1534	1	(+)	(+)	< 90%
3042	67	F	90	DA	Diffuse astrocytoma, IDH-mutant	II	R	Frontal	R132H	wt	non-codel	non-homo Del	2.53151	1	38.5644	0	(+)	(-)	< 90%
3048	42	M	100	OL	Oligodendroglioma, IDH-mutant and 1p/19q-codeleted	II	R	Parietal	R132H	C228T	Codel	non-homo Del	31.2329	1	33.5342	1	(+)	(+)	90-100%
4001	34	F	100	DA	Diffuse astrocytoma, IDH-mutant	II	R	Frontal	R132H	wt	non-codel	non-homo Del	9.0411	0	53.7534	0	(-)	(-)	< 90%
4002	57	M	100	DA	Diffuse astrocytoma, IDH-mutant	II	R	Temporal Insular	R132H	wt	non-codel	non-homo Del	80.5808	0	102.181	0	(-)	(-)	< 90%
4003	35	F	100	AOA	Anaplastic astrocytoma, IDH-mutant	III	R	Temporal	R132H	wt	non-codel	non-homo Del	24.3288	0	41.3589	0	(+)	(-)	< 90%
4004	32	F	90	DA	Diffuse astrocytoma, IDH-mutant	II	L	Frontal	R132H	wt	non-codel	non-homo Del	2.76164	0	52.7342	0	(-)	(-)	90-100%
4005	47	F	90	AA	Anaplastic astrocytoma, IDH-mutant	III	R	Parietal	R132H	wt	non-codel	non-homo Del	29.2274	0	62.1041	0	(+)	(+)	< 90%
4006	28	M	90	AA	Anaplastic oligodendroglioma, IDH-mutant and 1p/19q-codeleted	III	L	Parietal	R172K	C228T	Codel	non-homo Del	1.77534	1	1.77534	1	(-)	(-)	< 90%
4007	32	F	90	AOA	Anaplastic astrocytoma, IDH-mutant	III	R	Temporal	R132H	wt	non-codel	non-homo Del	26.2356	0	47.5397	0	(-)	(-)	90-100%
4008	29	F	100	DA	Diffuse astrocytoma, IDH-mutant	II	R	Frontal	R132H	wt	non-codel	non-homo Del	61.611	0	77.9507	1	(-)	(-)	90-100%
4011	38	M	100	OA	Diffuse astrocytoma, IDH-mutant	II	L	Parietal	R132H	wt	non-codel	non-homo Del	28.2411	0	49.4137	1	(-)	(-)	90-100%
4012	60	M	90	OL	Oligodendroglioma, IDH-mutant and 1p/19q-codeleted	II	R	Frontal Insular Temporal	R132H	C228T	Codel	non-homo Del	19.7918	0	79.8575	1	(-)	(+)	< 90%
4014	35	M	90	OL	Oligodendroglioma, IDH-mutant and 1p/19q-codeleted	II	R	Temporal	R132H	C228T	Codel	non-homo Del	29.2603	0	75.9123	1	(-)	(-)	90-100%
4015	24	F	90	OL	Oligodendroglioma, IDH-mutant and 1p/19q-codeleted	II	L	Frontal	R132H	C228T	Codel	non-homo Del	38.8932	0	76.2082	1	(-)	(-)	< 90%
4016	77	M	90	OL	Oligodendroglioma, IDH-mutant and 1p/19q-codeleted	II	R	Frontal	R132H	C250T	Codel	non-homo Del	40.8986	1	40.8986	1	(-)	(-)	< 90%
4017	44	M	90	OL	Diffuse astrocytoma, IDH-mutant	II	L	Frontal	R132H	wt	non-codel	non-homo Del	48.263	0	70.1918	1	(-)	(-)	90-100%
4018	37	F	90	OL	Oligodendroglioma, IDH-mutant and 1p/19q-codeleted	II	R	Frontal	R132H	C228T	Codel	non-homo Del	29.6877	1	29.6877	1	(-)	(+)	< 90%
4019	52	F	100	OL	Oligodendroglioma, IDH-mutant and 1p/19q-codeleted	II	L	Frontal	R132H	C228T	Codel	non-homo Del	42.5753	0	51.9781	1	(-)	(-)	90-100%
4020	42	F	90	OA	Diffuse astrocytoma, IDH-mutant	II	L	Temporal	R132H	wt	non-codel	non-homo Del	24.789	0	72.0329	1	(-)	(-)	90-100%
4024	60	M	90	AA	Anaplastic astrocytoma, IDH-mutant	III	R	Parietal	R132H	wt	non-codel	non-homo Del	7.7589	0	88.537	1	(+)	(+)	< 90%
4031	78	M	60	AA	Anaplastic astrocytoma, IDH-mutant	III	Bil	Frontal-Corpus Callosum	R132H	wt	non-codel	non-homo Del	38.137	0	55.4301	1	(-)	(+)	< 90%
4032	52	M	90	AA	Anaplastic astrocytoma, IDH-mutant	III	R	Frontal	R132H	wt	non-codel	non-homo Del	52.4712	1	52.4712	1	(+)	(+)	90-100%
4034	50	M	90	AO	Anaplastic oligodendroglioma, IDH-mutant and 1p/19q-codeleted	III	L	Frontal	R132H	C250T	Codel	homo Del	127.726	1	127.726	1	(+)	(+)	< 90%
4035	41	F	90	AO	Anaplastic oligodendroglioma, IDH-mutant and 1p/19q-codeleted	III	R	Frontal	R132H	C250T	Codel	non-homo Del	119.441	1	119.441	1	(+)	(+)	< 90%
4037	75	F	90	AO	Anaplastic oligodendroglioma, IDH-mutant and 1p/19q-codeleted	III	R	Frontal	R132H	C228T	Codel	non-homo Del	8.08767	1	8.08767	1	(-)	(+)	90-100%
4038	63	M	40	AO	Anaplastic oligodendroglioma, IDH-mutant and 1p/19q-codeleted	III	L	Frontal-Corpus Callosum	R132H	C228T	Codel	non-homo Del	34.2904	1	34.2904	0	(+)	(+)	90-100%
4040	32	F	90	AO	Anaplastic oligodendroglioma, IDH-mutant and 1p/19q-codeleted	III	Bil	Frontal	R172K	C228T	Codel	non-homo Del	84.6247	1	84.6247	1	(+)	(+)	90-100%
4041	35	M	100	AO	Anaplastic oligodendroglioma, IDH-mutant and 1p/19q-codeleted	III	R	Temporal	R132H	C250T	Codel	non-homo Del	58.4548	1	58.4548	1	(+)	(+)	90-100%
4043	75	F	100	AO	Anaplastic oligodendroglioma, IDH-mutant and 1p/19q-codeleted	III	R	Frontal	R132H	C228T	Codel	non-homo Del	24.4932	1	24.4932	1	(-)	(+)	< 90%
4046	38	M	100	AOA	Anaplastic oligodendroglioma, IDH-mutant and 1p/19q-codeleted	III	L	Frontal	R132H	C228T	Codel	non-homo Del	20.7123	0	110.795	1	(+)	(+)	< 90%
4048	40	M	90	AOA	Anaplastic astrocytoma, IDH-mutant	III	L	Frontal	R132H	wt	non-codel	non-homo Del	94.5863	1	94.5863	1	(+)	(+)	90-100%
4049	35	F	100	AOA	Anaplastic astrocytoma, IDH-mutant	III	L	Frontal	R132H	wt	non-codel	non-homo Del	87.6822	1	87.6822	1	(+)	(+)	< 90%
4050	45	M	90	OA	Oligodendroglioma, IDH-mutant and 1p/19q-codeleted	II	R	Temporal	R132H	C228T	Codel	non-homo Del	51.2548	1	51.2548	1	(+)	(+)	< 90%
4052	41	M	90	AOA	Anaplastic astrocytoma, IDH-mutant	III	L	Frontal	R132H	wt	non-codel	non-homo Del	44.6466	0	60.8877	0	(+)	(+)	90-100%
4053	39	F	90	OA	Oligodendroglioma, IDH-mutant and 1p/19q-codeleted	II	Bil	Frontal-Corpus Callosum	R132H	C228T	Codel	non-homo Del	54.8384	1	54.8384	1	(+)	(+)	< 90%
4055	37	F	80	AOA	Anaplastic oligodendroglioma, IDH-mutant and 1p/19q-codeleted	III	L	Frontal	R132H	C250T	Codel	non-homo Del	51.8466	1	51.8466	1	(+)	(+)	90-100%
5001	62	M	80	AA	Anaplastic astrocytoma, IDH-mutant	III	R	Frontal	R132H	wt	non-codel	nd	9.86301	0	64.2082	0	(+)	(+)	< 90%
5002	40	M	100	AA	Anaplastic astrocytoma, IDH-mutant	III	R	Basal ganglia, Insular	R132H	wt	non-codel	nd	118.159	1	118.159	1	(+)	(+)	< 90%
5003	38	M	80	OL	Oligodendroglioma, IDH-mutant and 1p/19q-codeleted	II	L	Frontal Parietal	R172K	C228T	Codel	nd	81.2384	0	106.488	0	(+)	(+)	< 90%
5006	44	M	90	AOA	Anaplastic oligodendroglioma, IDH-mutant and 1p/19q-codeleted	III	R	Frontal	R132H	C228T	Codel	nd	nd	nd	117.797	0	(+)	(+)	90-100%
5007	60	F	90	OA	Diffuse astrocytoma, IDH-mutant	II	R	Temporal	R132H	wt	non-codel	nd	nd	nd	14.6959	1	(+)	(+)	90-100%
5008	29	M	100	DA	Diffuse astrocytoma, IDH-mutant	II	R	Frontal	R132H	wt	non-codel	nd	nd	nd	46.2904	1	(+)	(+)	90-100%
5009	64	M	90	AOA	Anaplastic oligodendroglioma, IDH-mutant and 1p/19q-codeleted	III	L	Temporal	R132H	C228T	Codel	nd	137.984	1	137.984	1	(+)	(+)	< 90%
5012	30	M	100	DA	Diffuse astrocytoma, IDH-mutant	II	L	Frontal Temporal	R132H	wt	non-codel	nd	82.2575	0	180.986	0	(-)	(-)	90-100%
5015	29	M	90	DA	Diffuse astrocytoma, IDH-mutant	II	L	Temporal	R132S	wt	non-codel	nd	21.6	0	84.7233	0	(-)	(-)	< 90%
5017	52	M	100	AOA	Anaplastic oligodendroglioma, IDH-mutant and 1p/19q-codeleted	III	L	Frontal	R132H	C228T	Codel	nd	138.345	1	138.345	1	(-)	(+)	90-100%
5019	31	F	100	OA	Diffuse astrocytoma, IDH-mutant	II	R	Frontal	R132H	wt	non-codel	nd	132.427	1	132.427	1	(-)	(-)	90-100%
5020	43	F	90	AA	Anaplastic astrocytoma, IDH-mutant	III	R	Frontal	R132H	wt	non-codel	nd	94.7836	0	94.7836	1	(+)	(+)	< 90%
5021	51	F	90	AOA	Anaplastic astrocytoma, IDH-mutant	III	R	Frontal	R132H	wt	non-codel	nd	48.5918	1	48.5918	0	(+)	(+)	< 90%
5022	53	M	90	OL	Oligodendroglioma, IDH-mutant and 1p/19q-codeleted	II	R	Frontal	R132H	C250T	Codel	nd	93.6986	1	93.6986	1	(-)	(+)	< 90%
5023	19	F	90	OL	Oligodendroglioma, IDH-mutant and 1p/19q-codeleted	II	L	Frontal Parietal	R132H	C228T	Codel	nd	89.4904	1	89.4904	1	(-)	(+)	< 90%
5024	41	F	100	OL	Oligodendroglioma, IDH-mutant and 1p/19q-codeleted	II	R	Frontal	R132H	C250T	Codel	nd	88.274	1	88.274	1	(-)	(+)	90-100%
5025	42	M	90	OA	Oligodendroglioma, IDH-mutant and 1p/19q-codeleted	II	L	Frontal	R132H	C228T	Codel	nd	84.4274	1	84.4274	1	(-)	(+)	90-100%
5026	29	F	100	DA	Diffuse astrocytoma, IDH-mutant	II	R	Frontal	R132H	C228T	non-codel	non-homo Del	48.6247	0	108.427	1	(-)	(-)	< 90%
5028	30	M	90	AOA	Anaplastic oligodendroglioma, IDH-mutant and 1p/19q-codeleted	III	L	Frontal	R132H	C228T	Codel	nd	26.3671	0	137.063	1	(+)	(+)	90-100%
5031	49	M	80	AO	Anaplastic oligodendroglioma, IDH-mutant and 1p/19q-codeleted	III	L	Parietal	R132H	C228T	Codel	nd	119.079	1	119.079	1	(+)	(+)	90-100%
5032	48	M	90	AA	Anaplastic astrocytoma, IDH-mutant	III	L	Parietal	R132H	wt	non-codel	nd	42.3781	1	42.3781	1	(+)	(+)	< 90%
5033	39	F	100	AOA	Anaplastic astrocytoma, IDH-mutant	III	L	Frontal	R132H	wt	non-codel	nd	50.0384	1	50.0384	1	(+)	(+)	90-100%
5035	56	M	100	DA	Diffuse astrocytoma, IDH-mutant	II	L	Insular	R132H	wt	non-codel	nd	9.86301	0	55.4959	1	(-)	(-)	< 90%
5036	62	F	90	AO	Anaplastic oligodendroglioma, IDH-mutant and 1p/19q-codeleted	III	L	Frontal Temporal Occipital	R132H	C250T	Codel	nd	10.4548	1	23.0795	0	(+)	(+)	< 90%
5037	36	F	90	AA	Anaplastic astrocytoma, IDH-mutant	III	R	Insular	R132H	wt	non-codel	nd	13.5123	0	104.055	1	(-)	(-)	90-100%
5040	39	M	90	AA	Anaplastic astrocytoma, IDH-mutant	III	R	Frontal	R132H	wt	non-codel	nd	13.611	0	49.0849	0	(-)	(-)	90-100%
5043	30	M	90	OL	Oligodendroglioma, IDH-mutant and 1p/19q-codeleted	II	R	Thalamus	R132H	C250T	Codel	nd	47.7699	1	47.7699	1	(+)	(+)	90-100%
5048	30	M	90	OL	Oligodendroglioma, IDH-mutant and 1p/19q-codeleted	II	L	Frontal	R132H	C250T	Codel	nd	84.789	1	84.789	1	(-)	(+)	90-100%
5054	45	M	100	AOA	Anaplastic oligodendroglioma, IDH-mutant and 1p/19q-codeleted	III	L	Frontal	R132H	C228T	Codel	nd	6.6411	0	64.6685	1	(+)	(+)	< 90%
5056	26	F	100	AOA	Anaplastic astrocytoma, IDH-mutant	III	L	Frontal	R132H	wt	non-codel	nd	78.9041	1	78.9041	1	(+)	(+)	< 90%
5057	35	M	90	OA	Diffuse astrocytoma, IDH-mutant	II	R	Insular	R132H	wt	non-codel	nd	28.3068	0	72.526	1	(-)	(-)	90-100%
5059	35	M	100	AA	Anaplastic astrocytoma, IDH-mutant	III	R	Frontal	R132H	wt	non-codel	non-homo Del	71.1452	1	71.1452	1	(+)	(+)	90-100%
5061	40	F	100	OL	Oligodendroglioma, IDH-mutant and 1p/19q-codeleted	II	L	Frontal	R132H	C228T	Codel	nd	65.7863	1	65.7863	1	(-)	(+)	90-100%
5065	42	F	100	OL	Oligodendroglioma, IDH-mutant and 1p/19q-codeleted	II	R	Frontal	R132H	C228T	Codel	nd	64.4712	1	64.4712	1	(-)	(-)	90-100%
5066	34	F	80	GBM	Glioblastoma, IDH-mutant	IV	R	Frontal	R132H	wt	non-codel	non-homo Del	64.9644	1	64.9644	1	(+)	(+)	90-100%
5067	38	F	100	AA	Anaplastic astrocytoma, IDH-mutant	III	R	Frontal	R132H	C228T	non-codel	non-homo Del	61.7096	1	61.7096	1	(+)	(+)	90-100%
5073	36	M	100	GBM	Anaplastic oligodendroglioma, IDH-mutant and 1p/19q-codeleted	III	L	Frontal	R132H	C250T	Codel	nd	56.1863	1	56.1863	1	(+)	(+)	90-100%
5074	30	M	100	OA	Oligodendroglioma, IDH-mutant and 1p/19q-codeleted	II	R	Frontal	R132H	C228T	Codel	nd	18.2795	1	18.2795	1	(-)	(-)	90-100%
5075	40	M	100	OL	Oligodendroglioma, IDH-mutant and 1p/19q-codeleted	II	L	Frontal	R132H	C250T	Codel	nd	55.0356	1	55.0356	1	(+)	(+)	90-100%
5080	68	F	100	GBM	Anaplastic oligodendroglioma, IDH-mutant and 1p/19q-codeleted	III	R	Frontal	R132H	C250T	Codel	nd	nd	nd	44.5151	1	(+)	(+)	90-100%
5081	47	M	100	OA	Oligodendroglioma, IDH-mutant and 1p/19q-codeleted	II	R	Frontal	R132H	C228T	Codel	nd	48.4274	1	48.4274	1	(-)	(+)	< 90%
5083	50	M	100	DA	Diffuse astrocytoma, IDH-mutant	II	L	Parietal	R132H	wt	non-codel	nd	46.2904	1	46.2904	1	(+)	(+)	< 90%
6001	39	F	100	AA	Anaplastic astrocytoma, IDH-mutant	III	L	Frontal	R132H	wt	non-codel	nd	22.9151	0	123.518	1	(+)	(+)	90-100%
6004	29	M	100	AA	Anaplastic astrocytoma, IDH-mutant	III	L	Cinglate	R132H	wt	non-codel	nd	43.6603	1	43.6603	1	(+)	(+)	90-100%
6005	48	M	100	AA	Anaplastic oligodendroglioma, IDH-mutant and 1p/19q-codeleted	III	L	Frontal	R132H	C228T	Codel	nd	113.359	0	143.54	1	(-)	(+)	90-100%
6006	51	F	100	AA	Anaplastic astrocytoma, IDH-mutant	III	L	Temporal	R132H	wt	non-codel	nd	23.6055	0	67.8247	0	(-)	(-)	< 90%
6007	49	F	100	AO	Anaplastic oligodendroglioma, IDH-mutant and 1p/19q-codeleted	III	R	Frontal	R132H	C228T	Codel	nd	137.786	1	137.786	1	(-)	(+)	90-100%
6011	56	F	100	OA	Diffuse astrocytoma, IDH-mutant	II	R	Frontal	R132H	wt	non-codel	nd	50.7945	1	50.7945	1	(+)	(+)	90-100%
6012	58	M	100	OA	Oligodendroglioma, IDH-mutant and 1p/19q-codeleted	II	R	Frontal	R132H	C250T	Codel	nd	115.167	1	115.167	1	(-)	(-)	90-100%
6013	52	M	100	OA	Oligodendroglioma, IDH-mutant and 1p/19q-codeleted	II	Bil	Frontal	R132H	C228T	Codel	nd	66.2795	0	160.504	1	(-)	(+)	< 90%
6014	46	F	100	OA	Oligodendroglioma, IDH-mutant and 1p/19q-codeleted	II	L	Frontal-Corpus Callosum	R132H	C228T	Codel	nd	nd	nd	77.7863	1	(-)	(+)	90-100%
6016	59	M	100	OA	Oligodendroglioma, IDH-mutant and 1p/19q-codeleted	II	R	Frontal	R132H	C250T	Codel	nd	72.0329	0	72.0329	0	(-)	(+)	90-100%
6018	34	F	100	AO	Anaplastic oligodendroglioma, IDH-mutant and 1p/19q-codeleted	III	L	Frontal	R132H	C228T	Codel	nd	93.074	0	146.236	1	(-)	(+)	90-100%
6021	52	F	100	AOA	Anaplastic oligodendroglioma, IDH-mutant and 1p/19q-codeleted	III	L	Frontal	R132H	C250T	Codel	nd	47.1123	1	47.1123	1	(-)	(+)	90-100%
6023	76	F	100	AO	Anaplastic oligodendroglioma, IDH-mutant and 1p/19q-codeleted	III	R	Frontal	R132H	C250T	Codel	nd	37.7753	0	78.8055	0	(-)	(+)	90-100%
6025	33	M	100	AA	Anaplastic astrocytoma, IDH-mutant	III	R	Frontal	R132H	wt	non-codel	nd	nd	nd	66.7726	0	(+)	(+)	90-100%
6027	31	M	100	AA	Anaplastic astrocytoma, IDH-mutant	III	R	Temporal	R132H	wt	non-codel	nd	14.4986	0	71.2767	1	(-)	(-)	90-100%
6028	33	M	100	AOA	Anaplastic astrocytoma, IDH-mutant	III	R	Frontal	R132H	wt	non-codel	nd	27.9123	0	43.6274	0	(+)	(+)	90-100%
6030	35	F	100	AOA	Anaplastic oligodendroglioma, IDH-mutant and 1p/19q-codeleted	III	R	Frontal	R132H	C250T	Codel	nd	82.0274	1	82.0274	1	(+)	(+)	< 90%
6031	69	M	40	AO	Anaplastic oligodendroglioma, IDH-mutant and 1p/19q-codeleted	III	L	Parietal	R132H	C228T	Codel	non-homo Del	nd	nd	42.7397	1	(+)	(+)	90-100%
6084	34	M	100	AOA	Anaplastic oligodendroglioma, IDH-mutant and 1p/19q-codeleted	III	R	Frontal	R132H	C228T	Codel	nd	39.7479	1	39.7479	1	(-)	(+)	90-100%
6086	61	M	90	AOA	Anaplastic oligodendroglioma, IDH-mutant and 1p/19q-codeleted	III	L	Temporal	R132H	C250T	Codel	nd	37.3808	0	144.164	1	nd	nd	90-100%
6089	30	F	100	DA	Diffuse astrocytoma, IDH-mutant	II	L	Insular	R132H	wt	non-codel	nd	45.074	0	104.121	1	(-)	(-)	< 90%
6095	68	F	100	AOA	Anaplastic oligodendroglioma, IDH-mutant and 1p/19q-codeleted	III	R	Frontal	R132H	C250T	Codel	nd	29.2932	0	61.2164	0	(-)	(+)	90-100%
6097	38	M	100	AOA	Anaplastic oligodendroglioma, IDH-mutant and 1p/19q-codeleted	III	L	Temporal	R132H	C228T	Codel	nd	139.134	1	139.134	1	(-)	(-)	90-100%
6098	34	F	90	AO	Anaplastic oligodendroglioma, IDH-mutant and 1p/19q-codeleted	III	Bil	Frontal-Corpus Callosum	R132H	C228T	Codel	nd	38.3671	0	129.271	1	(-)	(+)	90-100%
6099	58	F	90	AO	Anaplastic oligodendroglioma, IDH-mutant and 1p/19q-codeleted	III	R	Frontal Parietal	R132H	C250T	Codel	nd	19.3315	0	50.8932	0	(+)	(+)	< 90%
6100	38	F	100	GBM	Anaplastic oligodendroglioma, IDH-mutant and 1p/19q-codeleted	III	R	Parietal Temporal	R132H	C250T	Codel	nd	47.0466	0	70.2575	0	(-)	(+)	< 90%
6101	36	F	100	AOA	Anaplastic oligodendroglioma, IDH-mutant and 1p/19q-codeleted	III	R	Temporal	R132H	C250T	Codel	nd	109.94	1	109.94	1	(+)	(-)	90-100%
6102	61	M	100	AOA	Anaplastic oligodendroglioma, IDH-mutant and 1p/19q-codeleted	III	L	Parietal	R132H	C250T	Codel	nd	51.3863	0	100.011	0	(-)	(+)	90-100%
6103	35	M	100	AO	Anaplastic oligodendroglioma, IDH-mutant and 1p/19q-codeleted	III	R	Frontal	R132H	C228T	Codel	nd	42.6411	0	102.279	1	(-)	(+)	90-100%
6104	34	M	90	AOA	Anaplastic oligodendroglioma, IDH-mutant and 1p/19q-codeleted	III	R	Temporal Insular	R132H	C228T	Codel	nd	14.6301	0	93.337	1	(-)	(-)	90-100%
6105	28	M	100	OA	Oligodendroglioma, IDH-mutant and 1p/19q-codeleted	II	R	Frontal	R172K	C228T	Codel	non-homo Del	56.2521	0	99.2877	1	(-)	(+)	90-100%
6107	61	F	90	AO	Anaplastic oligodendroglioma, IDH-mutant and 1p/19q-codeleted	III	L	Frontal	R132H	C228T	Codel	nd	92.1534	1	92.1534	1	(+)	(+)	90-100%
6108	35	M	100	OL	Oligodendroglioma, IDH-mutant and 1p/19q-codeleted	II	L	Frontal	R132H	C250T	Codel	nd	nd	nd	87.3205	1	(-)	(-)	90-100%
6109	23	F	100	DA	Oligodendroglioma, IDH-mutant and 1p/19q-codeleted	II	L	Frontal	R132H	C228T	Codel	nd	nd	nd	87.0904	1	(-)	(+)	< 90%
6110	36	M	80	GBM	Anaplastic oligodendroglioma, IDH-mutant and 1p/19q-codeleted	III	R	Parietal Frontal	R132H	C228T	Codel	nd	16.5699	0	85.1836	1	(-)	(+)	< 90%
6111	41	M	100	AOA	Anaplastic oligodendroglioma, IDH-mutant and 1p/19q-codeleted	III	Bil	Frontal	R132H	C250T	Codel	nd	nd	nd	80.2521	1	(-)	(-)	90-100%
6114	61	F	100	OA	Oligodendroglioma, IDH-mutant and 1p/19q-codeleted	II	L	Frontal	R132H	C228T	Codel	nd	59.5397	1	59.5397	1	(+)	(+)	90-100%
6115	35	M	100	AO	Anaplastic oligodendroglioma, IDH-mutant and 1p/19q-codeleted	III	L	Frontal	R132H	C228T	Codel	nd	56.7123	1	56.7123	1	(+)	(+)	90-100%
6116	75	M	70	AA	Anaplastic astrocytoma, IDH-mutant	III	R	Frontal	R132H	wt	non-codel	nd	25.4795	1	25.4795	1	(+)	(+)	90-100%
6117	39	F	90	GBM	Glioblastoma, IDH-mutant	IV	L	Frontal	R132H	C228T	non-codel	non-homo Del	46.7836	1	46.7836	1	(+)	(+)	90-100%
7002	31	F	90	AA	Anaplastic astrocytoma, IDH-mutant	III	Bil	Frontal	R132H	wt	non-codel	non-homo Del	18.5425	0	27.9452	0	(+)	(+)	< 90%
7008	32	M	90	AA	Anaplastic astrocytoma, IDH-mutant	III	L	Temporal	R132H	wt	non-codel	non-homo Del	35.211	0	45.5671	0	(+)	(+)	< 90%
7009	46	F	70	AA	Anaplastic astrocytoma, IDH-mutant	III	Bil	Lt. Frontal Temporal basal ganglia Rt. frontal	R132H	wt	non-codel	homo Del	15.6493	0	26.4329	0	(+)	(+)	< 90%
7012	39	F	90	DA	Oligodendroglioma, IDH-mutant and 1p/19q-codeleted	II	R	Frontal Insular Temporal	R132H	C250T	Codel	non-homo Del	53.9178	1	53.9178	1	(-)	(+)	< 90%
7013	30	F	90	DA	Diffuse astrocytoma, IDH-mutant	II	L	Temporal	R132H	wt	non-codel	non-homo Del	39.1562	0	58.5205	0	(+)	(-)	< 90%
7015	31	M	100	AOA	Anaplastic astrocytoma, IDH-mutant	III	L	Temporal Insular	R132H	wt	non-codel	non-homo Del	29.5233	0	63.8466	1	(-)	(-)	< 90%
7017	42	F	100	DA	Oligodendroglioma, IDH-mutant and 1p/19q-codeleted	II	L	Insular Temporal	R132H	C228T+C250T	Codel	non-homo Del	7.10137	1	7.10137	1	(-)	(-)	< 90%
7018	40	M	90	AOA	Anaplastic astrocytoma, IDH-mutant	III	L	Frontal	R132H	wt	non-codel	non-homo Del	39.2877	0	50.0384	1	(-)	(-)	90-100%
7019	67	M	100	AA	Anaplastic astrocytoma, IDH-mutant	III	L	Temporal Insular	R132H	wt	non-codel	non-homo Del	11.3096	0	49.5452	1	(-)	(-)	< 90%
7020	64	M	90	AOA	Anaplastic astrocytoma, IDH-mutant	III	L	Temporal Occipital	R132H	wt	non-codel	non-homo Del	4.56986	0	45.4027	1	(-)	(-)	< 90%
7021	22	F	100	DA	Diffuse astrocytoma, IDH-mutant	II	R	Frontal Insular	R132H	wt	non-codel	non-homo Del	29.0301	0	42.6411	1	(-)	(-)	< 90%
7032	74	M	50	GBM	Glioblastoma, IDH-mutant	IV	R	Parietal	R132H	wt	non-codel	homo Del	1.51233	0	5.32603	0	(+)	(+)	90-100%
7046	32	M	90	OA	Diffuse astrocytoma, IDH-mutant	II	R	Frontal	R132H	C228T	non-codel	non-homo Del	69.7973	1	69.7973	1	(+)	(+)	90-100%
7047	65	F	100	DA	Diffuse astrocytoma, IDH-mutant	II	R	Frontal Insular Temporal	R132H	wt	non-codel	non-homo Del	20.3178	1	20.3178	1	(+)	(+)	< 90%
7048	36	M	90	AOA	Anaplastic oligodendroglioma, IDH-mutant and 1p/19q-codeleted	III	R	Frontal	R132H	C228T	Codel	non-homo Del	23.0466	0	53.6877	1	(-)	(-)	90-100%
7050	40	M	100	OL	Oligodendroglioma, IDH-mutant and 1p/19q-codeleted	II	R	Frontal	R132H	C228T	Codel	non-homo Del	45.2055	1	45.2055	1	(-)	(-)	90-100%
8003	59	M	80	AOA	Anaplastic oligodendroglioma, IDH-mutant and 1p/19q-codeleted	III	L	Frontal	R132H	C228T	Codel	nd	83.9671	1	83.9671	1	(+)	(+)	90-100%
8012	44	M	90	AA	Anaplastic oligodendroglioma, IDH-mutant and 1p/19q-codeleted	III	R	Frontal	R132H	C250T	Codel	non-homo Del	96.4603	1	96.4603	1	(+)	(+)	90-100%
8018	44	F	90	OA	Oligodendroglioma, IDH-mutant and 1p/19q-codeleted	II	L	Frontal	R132H	C250T	Codel	non-homo Del	35.9342	0	84.0986	1	(-)	(-)	90-100%
8027	37	M	90	DA	Diffuse astrocytoma, IDH-mutant	II	L	Frontal	R132H	C228T	non-codel	nd	75.0575	1	75.0575	1	(+)	(+)	90-100%
8028	67	M	100	DA	Oligodendroglioma, IDH-mutant and 1p/19q-codeleted	II	L	Frontal	R132H	C250T	Codel	non-homo Del	72.1315	1	72.1315	1	(-)	(-)	< 90%
8029	29	F	90	DA	Oligodendroglioma, IDH-mutant and 1p/19q-codeleted	II	L	Frontal	R132H	C228T	Codel	non-homo Del	19.463	0	70.5863	1	(-)	(-)	90-100%
8031	82	F	80	OL	Oligodendroglioma, IDH-mutant and 1p/19q-codeleted	II	R	Occipital	R172W	C228T	Codel	nd	12.1315	0	12.1315	0	(-)	(-)	90-100%
8036	60	M	90	OL	Oligodendroglioma, IDH-mutant and 1p/19q-codeleted	II	L	Temporal	R132H	C250T	Codel	non-homo Del	65.2274	1	65.2274	1	(-)	(-)	90-100%
8040	37	F	90	OA	Oligodendroglioma, IDH-mutant and 1p/19q-codeleted	II	L	Frontal	R132H	C228T	Codel	non-homo Del	64.7014	1	64.7014	1	(+)	(+)	90-100%
8042	49	F	100	OA	Oligodendroglioma, IDH-mutant and 1p/19q-codeleted	II	L	Frontal Insular	R132H	C250T	Codel	non-homo Del	nd	nd	48.1973	1	(+)	(+)	< 90%
8044	48	M	100	OL	Oligodendroglioma, IDH-mutant and 1p/19q-codeleted	II	L	Frontal	R132H	C228T	Codel	non-homo Del	12.0986	1	54.2466	1	(-)	(-)	90-100%
8049	36	M	80	GBM	Glioblastoma, IDH-mutant	IV	Bil	Frontal	R132H	wt	non-codel	non-homo Del	16.5699	0	18.4438	0	(+)	(+)	< 90%
8050	54	M	90	OA	Oligodendroglioma, IDH-mutant and 1p/19q-codeleted	II	L	Parietal	R132H	C228T	Codel	non-homo Del	48.6247	1	48.6247	1	(-)	(-)	90-100%
8053	39	F	70	DA	Oligodendroglioma, IDH-mutant and 1p/19q-codeleted	II	R	Frontal	R132H	C250T	Codel	non-homo Del	46.126	1	46.126	1	(+)	(+)	90-100%
8055	43	M	100	OA	Diffuse astrocytoma, IDH-mutant	II	L	Frontal	R132H	C228T	non-codel	non-homo Del	25.7425	0	43.1342	1	(-)	(-)	< 90%
8058	31	M	90	AA	Anaplastic astrocytoma, IDH-mutant	III	R	Frontal	R132H	wt	non-codel	non-homo Del	36	1	36	1	(+)	(+)	< 90%
8059	39	F	90	AA	Anaplastic astrocytoma, IDH-mutant	III	L	Frontal	R132H	wt	non-codel	non-homo Del	66.4767	0	79.1014	0	(+)	(+)	90-100%
8060	39	M	100	DA	Diffuse astrocytoma, IDH-mutant	II	Bil	Frontal-Corpus Callosum	R132H	C228T	non-codel	non-homo Del	67.0356	0	136.636	1	(+)	(+)	< 90%
8061	26	M	100	DA	Diffuse astrocytoma, IDH-mutant	II	L	Temporal	R132H	wt	non-codel	nd	nd	nd	69.6329	1	(+)	(+)	< 90%
8070	31	M	100	GBM	Glioblastoma, IDH-mutant	IV	R	Frontal	R132H	wt	non-codel	non-homo Del	35.1781	0	37.9068	0	(+)	(+)	90-100%
8071	71	F	80	AOA	Anaplastic oligodendroglioma, IDH-mutant and 1p/19q-codeleted	III	R	Frontal	R132H	C228T	Codel	non-homo Del	31.6932	0	44.6795	0	(+)	(+)	90-100%
8073	76	M	90	AO	Anaplastic astrocytoma, IDH-mutant	III	R	Frontal	R132H	wt	non-codel	nd	15.6164	0	29.326	0	(-)	(+)	90-100%
8081	35	M	90	OA	Diffuse astrocytoma, IDH-mutant	II	R	Frontal	R132H	C228T	non-codel	non-homo Del	39.3863	1	39.3863	1	(+)	(+)	90-100%
8089	62	F	100	OL	Oligodendroglioma, IDH-mutant and 1p/19q-codeleted	II	L	Temporal	R132H	wt	Codel	nd	43.7918	0	43.7918	0	(+)	(+)	< 90%
8092	48	F	100	OA	Oligodendroglioma, IDH-mutant and 1p/19q-codeleted	II	L	Frontal	R132H	C228T	Codel	nd	92.2192	1	92.2192	1	(+)	(+)	< 90%
8095	67	M	100	OL	Oligodendroglioma, IDH-mutant and 1p/19q-codeleted	II	L	Frontal	R132H	C250T	Codel	nd	86.4	1	86.4	1	(-)	(-)	90-100%
8112	55	M	100	OL	Oligodendroglioma, IDH-mutant and 1p/19q-codeleted	II	L	Frontal	R132H	C228T	Codel	nd	119.638	1	119.638	1	(+)	(+)	90-100%
8113	37	M	100	AOA	Anaplastic astrocytoma, IDH-mutant	III	R	Parietal	R132H	wt	non-codel	nd	92.8767	0	129.501	1	(+)	(+)	90-100%
8114	31	F	100	AOA	Anaplastic oligodendroglioma, IDH-mutant and 1p/19q-codeleted	III	R	Frontal	R132H	C228T	Codel	nd	130.586	1	130.586	1	(+)	(+)	90-100%
8117	33	F	nd	OA	Diffuse astrocytoma, IDH-mutant	II	L	Temporal	R132H	wt	non-codel	nd	34.8822	0	44.5151	1	(+)	(+)	90-100%
8119	35	M	100	OL	Oligodendroglioma, IDH-mutant and 1p/19q-codeleted	II	R	Frontal	R132H	wt	Codel	non-homo Del	53.8521	0	67.1342	1	(-)	(-)	90-100%
8124	57	M	80	OL	Oligodendroglioma, IDH-mutant and 1p/19q-codeleted	II	R	Temporal	R132H	C228T	Codel	non-homo Del	23.1123	0	25.874	1	(+)	(+)	90-100%
8125	31	M	90	AOA	Anaplastic astrocytoma, IDH-mutant	III	Bil	Frontal	R132H	wt	non-codel	non-homo Del	3.84658	1	3.84658	1	(+)	(+)	< 90%
8130	61	F	100	DA	Diffuse astrocytoma, IDH-mutant	II	R	Frontal	R132H	wt	non-codel	non-homo Del	22.7178	1	22.7178	1	(-)	(+)	90-100%
8133	36	M	100	AA	Anaplastic oligodendroglioma, IDH-mutant and 1p/19q-codeleted	III	L	Frontal	R132H	C250T	Codel	homo Del	25.8082	0	50.6959	1	(+)	(+)	< 90%
8134	22	F	100	OA	Oligodendroglioma, IDH-mutant and 1p/19q-codeleted	II	L	Frontal	R132H	C228T	Codel	nd	15.9123	1	15.9123	1	(-)	(+)	< 90%
8137	37	M	80	GBM	Glioblastoma, IDH-mutant	IV	L	Frontal	R132H	wt	non-codel	non-homo Del	19.6274	1	19.6274	1	(+)	(+)	90-100%
8141	72	F	90	AA	Anaplastic astrocytoma, IDH-mutant	III	R	Cerebellum Medulla	R132H	wt	non-codel	non-homo Del	53.3918	1	53.3918	1	(+)	(+)	< 90%
8142	43	F	100	AA	Anaplastic astrocytoma, IDH-mutant	III	R	Frontal	R132H	wt	non-codel	non-homo Del	56.7781	1	56.7781	1	(-)	(-)	90-100%
8143	35	M	100	OA	Oligodendroglioma, IDH-mutant and 1p/19q-codeleted	II	L	Frontal	R132H	C228T	Codel	non-homo Del	56.1863	1	56.1863	1	(-)	(-)	90-100%
8146	61	M	100	OA	Oligodendroglioma, IDH-mutant and 1p/19q-codeleted	II	L	Frontal	R132H	C228T	Codel	non-homo Del	53.8849	1	53.8849	1	(-)	(-)	90-100%
8151	25	F	100	AOA	Anaplastic oligodendroglioma, IDH-mutant and 1p/19q-codeleted	III	R	Frontal	R132H	C250T	Codel	non-homo Del	13.4795	0	48.8219	1	(-)	(-)	90-100%
8152	28	F	100	DA	Diffuse astrocytoma, IDH-mutant	II	R	Frontal Insular	R132H	wt	non-codel	non-homo Del	12.2959	0	47.1123	1	(-)	(-)	90-100%
8154	40	F	100	AOA	Anaplastic astrocytoma, IDH-mutant	III	L	Frontal	R132H	wt	non-codel	non-homo Del	11.9014	0	46.6521	1	(-)	(-)	90-100%
8155	43	M	40	GBM	Glioblastoma, IDH-mutant	IV	Bil	Frontal	R132H	C250T	non-codel	homo Del	nd	nd	29.5233	0	(+)	(+)	< 90%
8159	56	F	100	AO	Anaplastic oligodendroglioma, IDH-mutant and 1p/19q-codeleted	III	R	Frontal	R132H	C228T	Codel	non-homo Del	44.1205	1	44.1205	1	(-)	(-)	90-100%
8160	34	M	70	OL	Oligodendroglioma, IDH-mutant and 1p/19q-codeleted	II	Bil	Frontal	R132H	C250T	Codel	non-homo Del	14.8274	0	26.5973	0	(-)	(+)	< 90%
8162	61	M	100	AOA	Anaplastic astrocytoma, IDH-mutant	III	L	Temporal	R132H	wt	non-codel	non-homo Del	41.6877	1	41.6877	1	(-)	(-)	< 90%
8164	57	M	90	AO	Anaplastic oligodendroglioma, IDH-mutant and 1p/19q-codeleted	III	R	Parietal	R132H	wt	Codel	homo Del	35.8685	0	41.326	1	(-)	(-)	< 90%
8169	21	M	100	OA	Diffuse astrocytoma, IDH-mutant	II	R	Temporal	R132H	wt	non-codel	non-homo Del	8.84384	0	39.3863	1	(-)	(-)	90-100%
8170	43	M	100	DA	Diffuse astrocytoma, IDH-mutant	II	L	Frontal	R132H	wt	non-codel	non-homo Del	38.5315	1	38.5315	1	(-)	(-)	90-100%
9010	57	M	100	OA	Diffuse astrocytoma, IDH-mutant	II	L	Frontal	R132H	wt	non-codel	nd	60.4932	1	60.4932	1	(-)	(-)	90-100%
9011	37	F	100	AOA	Anaplastic oligodendroglioma, IDH-mutant and 1p/19q-codeleted	III	L	Frontal	R132H	C228T	Codel	nd	70.0603	1	70.0603	1	(+)	(+)	90-100%
9013	37	M	100	DA	Diffuse astrocytoma, IDH-mutant	II	R	Frontal	R132H	wt	non-codel	nd	29.4575	0	78.8384	1	(-)	(-)	90-100%
9018	38	M	90	OA	Diffuse astrocytoma, IDH-mutant	II	L	Frontal	R132H	wt	non-codel	nd	63.8795	1	63.8795	1	(-)	(-)	< 90%
9067	54	M	100	OL	Oligodendroglioma, IDH-mutant and 1p/19q-codeleted	II	R	Frontal	R132H	wt	Codel	nd	25.4137	1	25.4137	1	(+)	(+)	90-100%
9070	44	F	100	OL	Diffuse astrocytoma, IDH-mutant	II	L	Temporal	R132H	wt	non-codel	nd	75.9123	1	75.9123	1	(+)	(-)	< 90%
9071	23	F	90	OA	Oligodendroglioma, IDH-mutant and 1p/19q-codeleted	II	R	Frontal	R132H	C250T	Codel	nd	75.1233	1	75.1233	1	(+)	(+)	< 90%
9072	19	M	100	OA	Diffuse astrocytoma, IDH-mutant	II	R	Temporal	R132H	wt	non-codel	nd	45.7973	0	66.7726	1	(-)	(-)	90-100%
9073	31	M	70	AOA	Anaplastic astrocytoma, IDH-mutant	III	L	Frontal	R132H	wt	non-codel	nd	26.7288	0	68.6137	1	(+)	(+)	< 90%
9074	26	M	100	AO	Anaplastic oligodendroglioma, IDH-mutant and 1p/19q-codeleted	III	L	Frontal	R132H	C228T	Codel	nd	28.3068	0	87.2877	1	(-)	(+)	90-100%
9076	43	F	100	OL	Oligodendroglioma, IDH-mutant and 1p/19q-codeleted	II	L	Frontal	R132H	C228T	Codel	nd	65.1945	1	65.1945	1	(-)	(-)	90-100%
9080	62	F	90	OL	Oligodendroglioma, IDH-mutant and 1p/19q-codeleted	II	R	Frontal	R132H	C250T	Codel	nd	39.6822	1	39.6822	0	(+)	(+)	90-100%
11201	21	F	90	DA	Diffuse astrocytoma, IDH-mutant	II	L	Frontal	R132G	wt	non-codel	nd	36.0329	0	103.989	0	(-)	(-)	90-100%
11202	25	F	100	DA	Diffuse astrocytoma, IDH-mutant	II	R	Frontal	R132H	wt	non-codel	nd	50.663	0	116.153	0	(-)	(-)	90-100%
11203	51	F	80	AO	Anaplastic oligodendroglioma, IDH-mutant and 1p/19q-codeleted	III	R	Parietal	R132H	C228T	Codel	nd	94.2247	1	94.2247	0	(-)	(+)	< 90%
11204	37	M	80	DA	Diffuse astrocytoma, IDH-mutant	II	L	Parietal	R132H	wt	non-codel	nd	34.7507	0	38.5315	0	(+)	(+)	< 90%
11205	52	M	90	AA	Anaplastic astrocytoma, IDH-mutant	III	R	Temporal	R132H	wt	non-codel	nd	177.567	1	177.567	1	(+)	(+)	90-100%
11206	43	M	80	AA	Anaplastic astrocytoma, IDH-mutant	III	R	Parietal	R132H	wt	non-codel	nd	66.4767	1	66.4767	0	(+)	(+)	< 90%
11207	20	M	90	DA	Diffuse astrocytoma, IDH-mutant	II	L	Frontal	R132H	wt	non-codel	nd	25.8411	0	82.0603	0	(-)	(-)	90-100%
11208	30	M	100	DA	Diffuse astrocytoma, IDH-mutant	II	R	Insular	R132H	wt	non-codel	nd	55.2658	0	87.4192	0	(-)	(-)	< 90%
11209	46	M	100	AA	Anaplastic astrocytoma, IDH-mutant	III	R	Frontal	R132H	wt	non-codel	nd	48.3288	0	58.7836	0	(+)	(+)	90-100%
11210	24	M	90	DA	Diffuse astrocytoma, IDH-mutant	II	L	Temporal	R132H	wt	non-codel	nd	15.7479	0	65.1616	0	(-)	(-)	90-100%
11211	39	F	90	AO	Anaplastic oligodendroglioma, IDH-mutant and 1p/19q-codeleted	III	R	Frontal	R132H	C228T	Codel	nd	68.0548	0	149.655	1	(-)	(+)	< 90%
11212	32	F	90	AO	Anaplastic oligodendroglioma, IDH-mutant and 1p/19q-codeleted	III	R	Frontal	R132H	C228T	Codel	nd	144.132	1	144.132	1	(-)	(+)	90-100%
11213	33	M	90	DA	Diffuse astrocytoma, IDH-mutant	II	L	Frontal	R132H	wt	non-codel	nd	34.8493	0	91.8575	0	(-)	(+)	< 90%
11214	44	M	20	AA	Anaplastic astrocytoma, IDH-mutant	III	L	Thalamus	R172K	C250T	non-codel	nd	9.53425	0	10.7836	0	(+)	(+)	< 90%
11215	43	F	100	OA	Oligodendroglioma, IDH-mutant and 1p/19q-codeleted	II	R	Frontal	R172K	C250T	Codel	nd	112.11	0	141.6	1	(-)	(+)	< 90%
11216	26	F	90	AA	Anaplastic astrocytoma, IDH-mutant	III	R	Frontal	R132H	wt	non-codel	nd	9.30411	0	15.7808	0	(+)	(+)	90-100%
11217	59	M	100	AO	Anaplastic oligodendroglioma, IDH-mutant and 1p/19q-codeleted	III	L	Fronttemporal	R132H	C228T	Codel	nd	46.5534	0	134.696	1	(-)	(+)	< 90%
11218	29	M	100	DA	Diffuse astrocytoma, IDH-mutant	II	L	Frontal	R132H	wt	non-codel	nd	36.9205	0	124.373	1	(-)	(-)	90-100%
11219	24	M	50	DA	Diffuse astrocytoma, IDH-mutant	II	L	Frontparietal	R132H	wt	non-codel	nd	20.6795	0	35.9671	0	(+)	(+)	< 90%
11220	31	M	90	DA	Diffuse astrocytoma, IDH-mutant	II	R	Temporal	R132H	wt	non-codel	nd	52.5041	0	67.726	0	(+)	(+)	< 90%
11221	19	M	90	AOA	Anaplastic astrocytoma, IDH-mutant	III	L	Frontal	R132H	wt	non-codel	nd	32.7781	0	39.7479	0	(+)	(+)	90-100%
11222	62	F	30	GBM	Glioblastoma, IDH-mutant	IV	R	Multilobular	R132H	wt	non-codel	nd	3.61644	0	3.61644	0	(-)	(-)	< 90%
11223	55	F	80	GBM	Glioblastoma, IDH-mutant	IV	L	Frontal	R132H	wt	non-codel	nd	14.7616	0	29.0301	0	(+)	(+)	< 90%
11224	41	M	90	OL	Oligodendroglioma, IDH-mutant and 1p/19q-codeleted	II	R	Frontal	R132H	C228T	Codel	nd	7.72603	0	112.603	1	(-)	(+)	90-100%
11225	40	M	90	AO	Anaplastic oligodendroglioma, IDH-mutant and 1p/19q-codeleted	III	L	Frontal	R132H	C228T	Codel	nd	102.312	1	102.312	1	(-)	(+)	90-100%
11226	45	M	90	OL	Oligodendroglioma, IDH-mutant and 1p/19q-codeleted	II	R	Frontal	R132H	C228T	Codel	nd	99.9452	1	99.9452	1	(-)	(+)	90-100%
11227	47	M	90	AO	Anaplastic oligodendroglioma, IDH-mutant and 1p/19q-codeleted	III	R	Frontal	R132H	C228T	Codel	nd	2.00548	0	30.1808	1	(-)	(+)	90-100%
11228	54	F	100	OL	Oligodendroglioma, IDH-mutant and 1p/19q-codeleted	II	L	Frontal	R172K	C228T	Codel	nd	94.0274	1	94.0274	1	(-)	(+)	< 90%
11229	37	M	90	OL	Oligodendroglioma, IDH-mutant and 1p/19q-codeleted	II	L	Parietal	R132H	C228T	Codel	nd	48.9863	0	93.337	1	(-)	(+)	< 90%
11230	20	M	90	OL	Oligodendroglioma, IDH-mutant and 1p/19q-codeleted	II	R	Frontal	R132H	C228T	Codel	nd	27.1233	0	92.1205	1	(-)	(+)	< 90%
11231	28	M	90	AO	Anaplastic astrocytoma, IDH-mutant	III	L	Frontal	R132H	wt	non-codel	nd	91.9562	1	91.9562	1	(+)	(+)	90-100%
11232	34	M	90	AO	Anaplastic astrocytoma, IDH-mutant	III	R	Temporal	R132H	wt	non-codel	nd	90.2795	1	90.2795	1	(+)	(+)	< 90%
11233	66	M	90	OL	Oligodendroglioma, IDH-mutant and 1p/19q-codeleted	II	L	Frontal	R132H	C228T	Codel	nd	24.263	1	24.263	0	(-)	(+)	< 90%
11234	47	F	90	OL	Diffuse astrocytoma, IDH-mutant	II	R	Parietal	R132H	C228T	non-codel	nd	41.9836	0	87.5178	1	(-)	(-)	< 90%
11235	29	F	100	OA	Oligodendroglioma, IDH-mutant and 1p/19q-codeleted	II	R	Frontal	R132H	C228T	Codel	nd	28.2082	0	29.0959	0	(-)	(+)	< 90%
11236	27	F	90	GBM	Glioblastoma, IDH-mutant	IV	R	Frontal	R132H	wt	non-codel	nd	28.8	0	36.2301	0	(+)	(+)	90-100%
11237	27	M	100	AO	Anaplastic oligodendroglioma, IDH-mutant and 1p/19q-codeleted	III	L	Frontal	R132H	C228T+C250T	Codel	nd	12.2959	0	76.7671	1	(-)	(+)	90-100%
11238	36	F	100	AO	Anaplastic oligodendroglioma, IDH-mutant and 1p/19q-codeleted	III	R	Frontal	R132H	C228T	Codel	nd	76.2411	1	76.2411	1	(-)	(+)	90-100%
11239	51	F	100	OL	Oligodendroglioma, IDH-mutant and 1p/19q-codeleted	II	R	Frontal	R132H	C228T	Codel	nd	43.0027	0	75.7808	1	(-)	(+)	90-100%
11240	28	F	90	DA	Diffuse astrocytoma, IDH-mutant	II	L	Frontal	R132H	wt	non-codel	nd	52.274	0	67.7918	0	(+)	(+)	< 90%
11241	57	M	100	OL	Diffuse astrocytoma, IDH-mutant	II	R	Frontal	R132H	C228T	non-codel	nd	69.863	1	69.863	1	(-)	(-)	90-100%
11242	56	F	50	GBM	Glioblastoma, IDH-mutant	IV	L	Frontal	R132H	wt	non-codel	nd	16.011	0	44.6137	0	(+)	(+)	90-100%
11243	64	F	100	AOA	Anaplastic oligodendroglioma, IDH-mutant and 1p/19q-codeleted	III	R	Frontal	R132H	C250T	Codel	nd	69.4027	1	69.4027	1	(-)	(+)	90-100%
11244	25	F	100	AO	Anaplastic astrocytoma, IDH-mutant	III	R	Frontal	R132H	C228T	non-codel	nd	69.337	1	69.337	1	(+)	(+)	90-100%
11245	59	F	100	OL	Oligodendroglioma, IDH-mutant and 1p/19q-codeleted	II	R	Frontal	R132H	C250T	Codel	nd	68.1863	1	68.1863	1	(-)	(+)	90-100%
11246	42	F	90	DA	Diffuse astrocytoma, IDH-mutant	II	R	Temporal	R132H	wt	non-codel	nd	33.8959	0	63.4192	1	(-)	(-)	90-100%
11247	28	M	50	AA	Anaplastic astrocytoma, IDH-mutant	III	R	Brain stem	R132H	wt	non-codel	nd	12.526	1	12.526	0	(+)	(+)	< 90%
11248	38	M	100	OL	Oligodendroglioma, IDH-mutant and 1p/19q-codeleted	II	L	Frontal	R132H	C228T	Codel	nd	61.3479	1	61.3479	1	(-)	(+)	90-100%
11249	38	F	100	GBM	Glioblastoma, IDH-mutant	IV	L	Insular	R132H	C250T	non-codel	nd	61.2822	1	61.2822	1	(+)	(+)	90-100%
11250	37	F	80	AOA	Anaplastic astrocytoma, IDH-mutant	III	L	Frontal	R132H	wt	non-codel	nd	6.54247	0	58.5863	1	(+)	(+)	< 90%
11251	33	M	90	DA	Diffuse astrocytoma, IDH-mutant	II	R	Parietal	R132H	wt	non-codel	nd	56.2192	1	56.2192	1	(+)	(+)	90-100%
11252	32	M	90	OA	Diffuse astrocytoma, IDH-mutant	II	R	Frontal	R132H	wt	non-codel	nd	55.1342	1	55.1342	1	(+)	(+)	90-100%
11253	73	F	70	AOA	Anaplastic oligodendroglioma, IDH-mutant and 1p/19q-codeleted	III	Bil	Frontal	R132H	C228T	Codel	nd	32.8438	0	33.7644	1	(-)	(+)	< 90%
11254	33	M	90	OA	Diffuse astrocytoma, IDH-mutant	II	L	Parietal	R132H	wt	non-codel	nd	28.9644	0	52.4712	0	(+)	(+)	< 90%
11255	39	F	90	DA	Diffuse astrocytoma, IDH-mutant	II	L	Temporal	R132H	wt	non-codel	nd	51.6164	1	51.6164	1	(+)	(+)	90-100%
11256	38	M	90	GBM	Glioblastoma, IDH-mutant	IV	R	Insular	R132H	wt	non-codel	nd	11.6055	0	18.1479	0	(+)	(+)	< 90%
11257	37	M	90	AA	Anaplastic astrocytoma, IDH-mutant	III	L	Insular	R132H	wt	non-codel	nd	38.3671	0	40.8	1	(+)	(+)	< 90%
11258	30	M	90	DA	Diffuse astrocytoma, IDH-mutant	II	L	Frontal	R132H	wt	non-codel	nd	39.9452	1	39.9452	1	(-)	(-)	90-100%
11259	23	M	90	DA	Diffuse astrocytoma, IDH-mutant	II	L	Frontal	R132H	wt	non-codel	nd	5.32603	0	36.4932	1	(-)	(-)	90-100%
11260	38	M	90	DA	Diffuse astrocytoma, IDH-mutant	II	R	Frontal	R132H	wt	non-codel	nd	3.48493	0	33.5014	1	(+)	(+)	< 90%
11261	37	M	90	OL	Oligodendroglioma, IDH-mutant and 1p/19q-codeleted	II	R	Frontal	R132H	C228T	Codel	nd	31.3644	1	31.3644	1	(-)	(-)	90-100%
11262	45	F	90	OA	Oligodendroglioma, IDH-mutant and 1p/19q-codeleted	II	R	Frontal	R132H	C250T	Codel	nd	30.5096	1	30.5096	1	(-)	(+)	90-100%
11263	49	F	90	OL	Oligodendroglioma, IDH-mutant and 1p/19q-codeleted	II	R	Frontal	R132H	C250T	Codel	nd	28.4384	1	28.4384	1	(-)	(+)	< 90%
11264	44	F	100	AA	Anaplastic astrocytoma, IDH-mutant	III	R	Frontal	R132H	wt	non-codel	nd	25.8411	1	25.8411	1	(+)	(+)	90-100%
11265	32	F	90	GBM	Glioblastoma, IDH-mutant	IV	L	Frontal	R132H	wt	non-codel	nd	16.011	0	16.6356	1	(+)	(+)	< 90%
12001	26	M	60	GBM	Glioblastoma, IDH-mutant	IV	Bil	Frontal	R132H	wt	non-codel	non-homo Del	3.51781	0	16.7671	0	(+)	(+)	< 90%
12002	57	M	90	AO	Anaplastic astrocytoma, IDH-mutant	III	R	Frontal	R132H	C250T	non-codel	non-homo Del	27.7479	0	34.2904	0	(+)	(+)	< 90%
12003	31	F	90	AO	Anaplastic oligodendroglioma, IDH-mutant and 1p/19q-codeleted	III	L	Frontal	R132H	C228T	Codel	non-homo Del	204.888	1	204.888	1	(+)	(+)	< 90%
12004	58	F	50	GBM	Glioblastoma, IDH-mutant	IV	Bil	Frontal	R132H	wt	non-codel	homo Del	12.4932	0	17.4904	0	(+)	(+)	90-100%
12005	44	M	100	OL	Oligodendroglioma, IDH-mutant and 1p/19q-codeleted	II	L	Frontal	R132H	C228T	Codel	non-homo Del	67.1671	1	67.1671	1	(-)	(+)	90-100%
12006	44	F	40	AOA	Anaplastic astrocytoma, IDH-mutant	III	L	Temporal	R132H	wt	non-codel	non-homo Del	4.86575	0	171.058	1	(+)	(+)	< 90%
12007	42	F	90	DA	Diffuse astrocytoma, IDH-mutant	II	L	Frontal	R132H	wt	non-codel	non-homo Del	36.789	0	53.0959	0	(+)	(-)	< 90%
12008	55	F	100	AO	Anaplastic oligodendroglioma, IDH-mutant and 1p/19q-codeleted	III	R	Frontal	R132H	C228T	Codel	non-homo Del	155.408	1	155.408	1	(-)	(+)	90-100%
12009	30	M	100	OA	Oligodendroglioma, IDH-mutant and 1p/19q-codeleted	II	R	Parietal	R132H	C250T	Codel	non-homo Del	88.1096	0	155.244	1	(-)	(+)	< 90%
12010	50	M	100	OL	Oligodendroglioma, IDH-mutant and 1p/19q-codeleted	II	L	Frontal	R132H	C228T	Codel	non-homo Del	88.3397	0	144.822	1	(-)	(-)	90-100%
12011	40	M	90	GBM	Glioblastoma, IDH-mutant	IV	R	Frontal	R132H	wt	non-codel	non-homo Del	49.2164	1	49.2164	0	(+)	(+)	90-100%
12012	55	F	100	OL	Oligodendroglioma, IDH-mutant and 1p/19q-codeleted	II	Bil	Frontal	R132H	C228T	Codel	non-homo Del	30.7068	0	126.016	1	(-)	(+)	90-100%
12013	37	F	90	AO	Anaplastic oligodendroglioma, IDH-mutant and 1p/19q-codeleted	III	R	Frontal	R132H	C228T	Codel	non-homo Del	69.5014	0	121.184	1	(-)	(+)	90-100%
12014	32	M	70	OL	Diffuse astrocytoma, IDH-mutant	II	Bil	Frontal	R132H	wt	non-codel	non-homo Del	66.2466	0	91.7589	0	(+)	(+)	< 90%
12015	24	M	100	OL	Oligodendroglioma, IDH-mutant and 1p/19q-codeleted	II	R	Frontal	R132H	C228T	Codel	non-homo Del	94.6521	1	94.6521	1	(-)	(-)	90-100%
12016	44	F	100	OL	Oligodendroglioma, IDH-mutant and 1p/19q-codeleted	II	L	Frontal	R132H	C228T	Codel	non-homo Del	37.1178	0	92.6466	1	(-)	(+)	< 90%
12017	38	M	100	OL	Oligodendroglioma, IDH-mutant and 1p/19q-codeleted	II	L	Frontal	R132H	C228T	Codel	non-homo Del	37.2493	0	98.1699	1	(-)	(+)	90-100%
12018	51	F	60	AA	Anaplastic astrocytoma, IDH-mutant	III	L	Temporal	R132H	wt	non-codel	non-homo Del	13.5452	0	26.3014	0	(+)	(+)	90-100%
12019	30	F	70	AA	Anaplastic astrocytoma, IDH-mutant	III	R	Frontal	R132H	wt	non-codel	non-homo Del	79.2986	1	79.2986	1	(+)	(+)	< 90%
12020	34	F	90	GBM	Glioblastoma, IDH-mutant	IV	R	Frontal	R132H	wt	non-codel	homo Del	5.32603	0	14.3342	0	(+)	(+)	90-100%
12021	33	F	90	DA	Diffuse astrocytoma, IDH-mutant	II	R	Basal Ganglia	R132H	wt	non-codel	non-homo Del	5.95068	0	64.3397	1	(-)	(-)	< 90%
12022	78	M	70	OL	Oligodendroglioma, IDH-mutant and 1p/19q-codeleted	II	L	Temporal	R132H	C250T	Codel	non-homo Del	20.8438	1	20.8438	0	(-)	(+)	90-100%
12023	54	M	100	OL	Oligodendroglioma, IDH-mutant and 1p/19q-codeleted	II	R	Frontal	R132H	C228T	Codel	non-homo Del	43.7918	1	43.7918	1	(-)	(-)	90-100%
12024	26	M	90	DA	Diffuse astrocytoma, IDH-mutant	II	R	Temporal	R132H	wt	non-codel	non-homo Del	20.6137	0	48.3945	1	(-)	(-)	90-100%
12025	27	M	100	DA	Diffuse astrocytoma, IDH-mutant	II	L	Frontal	R132H	wt	non-codel	non-homo Del	44.7123	1	44.7123	1	(-)	(-)	90-100%
12026	18	F	80	DA	Diffuse astrocytoma, IDH-mutant	II	L	Frontal	R132H	wt	non-codel	non-homo Del	16.8329	0	55.1342	1	(-)	(-)	90-100%
12027	45	F	90	AA	Anaplastic astrocytoma, IDH-mutant	III	R	Frontal	R132H	wt	non-codel	non-homo Del	34.5863	1	34.5863	1	(-)	(+)	90-100%
12028	48	F	90	OL	Oligodendroglioma, IDH-mutant and 1p/19q-codeleted	II	R	Frontal	R132H	C250T	Codel	non-homo Del	38.0384	1	38.0384	1	(-)	(-)	90-100%
12029	50	F	70	AO	Anaplastic oligodendroglioma, IDH-mutant and 1p/19q-codeleted	III	L	Frontal	R132H	C228T	Codel	non-homo Del	17.5562	1	17.5562	1	(-)	(+)	90-100%
12030	44	F	100	AO	Anaplastic oligodendroglioma, IDH-mutant and 1p/19q-codeleted	III	R	Frontal	R132H	C228T	Codel	non-homo Del	20.0877	1	20.0877	1	(-)	(+)	< 90%
12031	44	M	90	OL	Oligodendroglioma, IDH-mutant and 1p/19q-codeleted	II	R	Frontal	R132H	C228T	Codel	non-homo Del	19.6932	1	19.6932	1	(-)	(+)	< 90%
12032	23	M	80	DA	Diffuse astrocytoma, IDH-mutant	II	L	Frontal	R132H	wt	non-codel	non-homo Del	24.8219	1	24.8219	1	(-)	(-)	90-100%
12033	57	M	100	OL	Oligodendroglioma, IDH-mutant and 1p/19q-codeleted	II	Bil	Frontal	R132H	C228T	Codel	non-homo Del	1.51233	1	1.51233	1	(-)	(+)	< 90%
12034	30	F	90	GBM	Glioblastoma, IDH-mutant	IV	R	Parietal	R132H	wt	non-codel	homo Del	1.90685	1	1.90685	1	(+)	(+)	90-100%
12035	58	M	100	OL	Oligodendroglioma, IDH-mutant and 1p/19q-codeleted	II	R	Frontal	R132H	C228T	Codel	non-homo Del	1.74247	1	1.74247	1	(-)	(+)	< 90%
12036	77	F	90	GBM	Glioblastoma, IDH-mutant	IV	R	Frontal	R132H	wt	non-codel	non-homo Del	12.5589	1	12.5589	1	(+)	(+)	90-100%
12037	36	M	90	DA	Diffuse astrocytoma, IDH-mutant	II	R	Frontal	R132H	wt	non-codel	non-homo Del	13.9397	1	13.9397	1	(-)	(-)	< 90%
12038	38	M	80	OL	Diffuse astrocytoma, IDH-mutant	II	R	Frontal	R132H	wt	non-codel	non-homo Del	16.4712	1	16.4712	1	(-)	(-)	90-100%
13001	45	M	90	AO	Anaplastic oligodendroglioma, IDH-mutant and 1p/19q-codeleted	III	R	Frontal	R132H	C228T	Codel	non-homo Del	17.5562	0	74.2356	0	(+)	(+)	< 90%
13002	24	F	90	AOA	Anaplastic astrocytoma, IDH-mutant	III	L	Parietal	R132H	wt	non-codel	non-homo Del	63.2219	0	81.4356	0	(+)	(+)	90-100%
13003	32	F	90	OA	Diffuse astrocytoma, IDH-mutant	II	Bil	Frontal	R132H	C250T	non-codel	non-homo Del	61.1507	1	61.1507	1	(+)	(+)	< 90%
13004	34	F	100	OA	Diffuse astrocytoma, IDH-mutant	II	L	Parietal	R132H	wt	non-codel	non-homo Del	116.252	0	141.173	1	(-)	(-)	90-100%
13005	46	F	90	AA	Anaplastic astrocytoma, IDH-mutant	III	L	Temporal	R132H	wt	non-codel	non-homo Del	15.5507	0	146.564	1	(+)	(+)	< 90%
13006	47	M	80	AOA	Anaplastic astrocytoma, IDH-mutant	III	L	Frontal	R132H	wt	non-codel	non-homo Del	123.353	1	123.353	1	(+)	(+)	< 90%
13007	38	M	100	DA	Diffuse astrocytoma, IDH-mutant	II	L	Temporal	R132H	wt	non-codel	non-homo Del	38.1699	0	126.082	0	(-)	(-)	90-100%
13008	39	F	90	OA	Oligodendroglioma, IDH-mutant and 1p/19q-codeleted	II	L	Frontal	R132H	C250T	Codel	non-homo Del	31.2658	1	31.2658	1	(+)	(+)	90-100%
13009	50	M	100	AOA	Anaplastic astrocytoma, IDH-mutant	III	R	Frontal	R132H	wt	non-codel	non-homo Del	26.8603	1	26.8603	1	(+)	(+)	90-100%
13010	22	M	90	GBM	Anaplastic oligodendroglioma, IDH-mutant and 1p/19q-codeleted	III	L	Frontal	R132H	C228T	Codel	non-homo Del	154.718	1	154.718	1	(+)	(+)	90-100%
13011	24	M	100	OA	Oligodendroglioma, IDH-mutant and 1p/19q-codeleted	II	R	Frontal	R172K	C250T	Codel	non-homo Del	145.085	1	145.085	1	(-)	(-)	90-100%
13012	55	F	90	OL	Oligodendroglioma, IDH-mutant and 1p/19q-codeleted	II	R	Frontal	R132H	C228T	Codel	non-homo Del	18.411	1	18.411	0	(-)	(-)	90-100%
13013	39	F	90	OA	Diffuse astrocytoma, IDH-mutant	II	L	Parietal	R132H	wt	non-codel	non-homo Del	34.9479	0	109.512	0	(-)	(-)	< 90%
13014	37	F	90	DA	Diffuse astrocytoma, IDH-mutant	II	L	Frontal	R132H	wt	non-codel	non-homo Del	62.8932	0	175.858	1	(-)	(-)	< 90%
13015	44	F	90	OL	Diffuse astrocytoma, IDH-mutant	II	R	Temporal	R132H	wt	non-codel	non-homo Del	33.5342	0	91.4301	0	(-)	(-)	90-100%
13016	53	F	60	AOA	Anaplastic oligodendroglioma, IDH-mutant and 1p/19q-codeleted	III	R	Frontal	R132H	C250T	Codel	non-homo Del	106.685	1	106.685	0	(+)	(+)	< 90%
13017	49	F	80	OA	Diffuse astrocytoma, IDH-mutant	II	R	Temporal	R132H	wt	non-codel	non-homo Del	22.8164	0	128.581	1	(-)	(-)	90-100%
13018	33	M	100	OL	Oligodendroglioma, IDH-mutant and 1p/19q-codeleted	II	R	Parietal	R132H	C228T	Codel	non-homo Del	22.7178	1	22.7178	1	(-)	(-)	< 90%
13019	59	M	80	AOA	Anaplastic oligodendroglioma, IDH-mutant and 1p/19q-codeleted	III	L	Parietal	R132H	C228T	Codel	non-homo Del	66.2466	0	96.7562	1	(+)	(+)	< 90%
13020	48	M	90	OA	Diffuse astrocytoma, IDH-mutant	II	L	Frontal	R132H	wt	non-codel	non-homo Del	20.0219	0	25.874	0	(-)	(+)	< 90%
13021	36	M	90	AOA	Anaplastic astrocytoma, IDH-mutant	III	Bil	Frontal	R132H	wt	non-codel	non-homo Del	40.7671	0	54.2466	0	(-)	(+)	< 90%
13022	44	F	90	GBM	Glioblastoma, IDH-mutant	IV	R	Parietal	R132H	wt	non-codel	non-homo Del	90.3452	0	107.507	0	(+)	(+)	90-100%
13023	54	F	100	OA	Diffuse astrocytoma, IDH-mutant	II	R	Temporal	R132H	wt	non-codel	non-homo Del	32.4493	0	154.29	1	(-)	(-)	< 90%
13024	72	M	100	OL	Oligodendroglioma, IDH-mutant and 1p/19q-codeleted	II	R	Parietal	R132H	C228T	Codel	non-homo Del	84.3616	0	100.438	1	(-)	(-)	90-100%
13025	45	F	90	OA	Diffuse astrocytoma, IDH-mutant	II	R	Frontal	R132H	wt	non-codel	non-homo Del	29.2603	0	38.6959	0	(-)	(-)	< 90%
13026	44	M	90	AO	Anaplastic oligodendroglioma, IDH-mutant and 1p/19q-codeleted	III	L	Temporal	R132H	wt	Codel	non-homo Del	76.1425	0	88.1096	0	(+)	(+)	< 90%
13027	40	M	90	AO	Anaplastic oligodendroglioma, IDH-mutant and 1p/19q-codeleted	III	R	Frontal	R132H	C228T	Codel	non-homo Del	104.384	1	104.384	1	(+)	(+)	90-100%
13028	45	M	100	AOA	Anaplastic oligodendroglioma, IDH-mutant and 1p/19q-codeleted	III	L	Parietal	R132H	C250T	Codel	non-homo Del	59.0137	1	59.0137	1	(-)	(+)	90-100%
13029	49	M	90	DA	Oligodendroglioma, IDH-mutant and 1p/19q-codeleted	II	R	Insular	R132H	C228T	Codel	non-homo Del	67.7589	0	75.4192	0	(-)	(-)	< 90%
13030	61	F	90	DA	Diffuse astrocytoma, IDH-mutant	II	R	Frontal	R132H	wt	non-codel	non-homo Del	34.6521	0	47.5726	1	(-)	(-)	90-100%
13031	33	F	40	AA	Anaplastic astrocytoma, IDH-mutant	III	Bil	Frontal	R132H	wt	non-codel	homo Del	15.4521	0	19.2	0	(-)	(+)	< 90%
13032	28	F	90	AO	Anaplastic oligodendroglioma, IDH-mutant and 1p/19q-codeleted	III	L	Frontal	R132H	C228T	Codel	non-homo Del	74.4658	0	76.5041	1	(+)	(+)	< 90%
13033	41	F	90	AOA	Anaplastic astrocytoma, IDH-mutant	III	L	Frontal	R132H	wt	non-codel	non-homo Del	30.5425	0	33.9288	0	(+)	(+)	< 90%
13034	38	M	90	OL	Oligodendroglioma, IDH-mutant and 1p/19q-codeleted	II	L	Frontal	R132H	C228T+C250T	Codel	non-homo Del	51.9123	0	95.3096	1	(-)	(-)	90-100%
13035	33	F	80	OA	Diffuse astrocytoma, IDH-mutant	II	L	Frontal	R132H	wt	non-codel	non-homo Del	25.0192	0	88.7014	1	(-)	(-)	90-100%
13036	37	M	90	OA	Oligodendroglioma, IDH-mutant and 1p/19q-codeleted	II	R	Frontal	R132H	wt	Codel	non-homo Del	13.5452	0	88.4712	1	(-)	(-)	< 90%
13037	30	F	50	GBM	Glioblastoma, IDH-mutant	IV	Bil	Frontal	R132H	wt	non-codel	homo Del	14.0384	0	20.811	0	(+)	(+)	< 90%
13038	32	F	90	AO	Anaplastic oligodendroglioma, IDH-mutant and 1p/19q-codeleted	III	R	Parietal	R132H	C228T	Codel	non-homo Del	82.4219	1	82.4219	1	(+)	(+)	90-100%
13039	34	F	100	AO	Anaplastic oligodendroglioma, IDH-mutant and 1p/19q-codeleted	III	L	Frontal	R172K	C250T	Codel	non-homo Del	83.5726	1	83.5726	1	(+)	(+)	90-100%
13040	32	M	80	OA	Diffuse astrocytoma, IDH-mutant	II	L	Parietal	R132H	wt	non-codel	non-homo Del	29.6877	0	34.9808	0	(+)	(+)	< 90%
13041	63	M	100	GBM	Anaplastic oligodendroglioma, IDH-mutant and 1p/19q-codeleted	III	L	Frontal	R132H	C250T	Codel	non-homo Del	24.6575	0	25.5781	1	(+)	(+)	90-100%
13042	39	M	40	GBM	Glioblastoma, IDH-mutant	IV	Bil	Frontal	R132H	wt	non-codel	homo Del	12.9534	0	19.3644	1	(+)	(+)	< 90%
13043	43	F	90	AOA	Anaplastic oligodendroglioma, IDH-mutant and 1p/19q-codeleted	III	L	Frontal	R132H	C228T	Codel	non-homo Del	74.4986	1	74.4986	1	(+)	(+)	90-100%
13044	31	M	90	AOA	Anaplastic astrocytoma, IDH-mutant	III	L	Insular	R132H	wt	non-codel	non-homo Del	30.8712	0	32.5479	0	(+)	(+)	< 90%
13045	36	F	90	OA	Oligodendroglioma, IDH-mutant and 1p/19q-codeleted	II	L	Frontal	R132H	C228T	Codel	non-homo Del	36.3288	0	74.0384	1	(-)	(-)	90-100%
13046	30	M	90	AO	Anaplastic oligodendroglioma, IDH-mutant and 1p/19q-codeleted	III	R	Frontal	R132H	C250T	Codel	non-homo Del	36.0658	0	64.6027	1	(-)	(+)	90-100%
13047	32	M	90	AO	Anaplastic oligodendroglioma, IDH-mutant and 1p/19q-codeleted	III	L	Frontal	R132H	C228T	Codel	non-homo Del	72.8548	1	72.8548	1	(+)	(+)	90-100%
13048	39	F	90	DA	Diffuse astrocytoma, IDH-mutant	II	R	Parietal	R132H	wt	non-codel	non-homo Del	30.7726	0	56.9425	1	(-)	(-)	< 90%
13049	50	F	90	AO	Anaplastic oligodendroglioma, IDH-mutant and 1p/19q-codeleted	III	L	Temporal	R132H	C228T	Codel	non-homo Del	49.5781	1	49.5781	1	(+)	(+)	< 90%
13050	59	M	90	AOA	Anaplastic oligodendroglioma, IDH-mutant and 1p/19q-codeleted	III	R	Parietal	R132H	C250T	Codel	non-homo Del	48.526	1	48.526	1	(+)	(+)	90-100%
13051	35	M	100	OL	Oligodendroglioma, IDH-mutant and 1p/19q-codeleted	II	L	Frontal	R132H	C228T	Codel	non-homo Del	22.2575	1	22.2575	0	(-)	(-)	90-100%
13052	79	F	70	AO	Anaplastic oligodendroglioma, IDH-mutant and 1p/19q-codeleted	III	R	Frontal	R132H	C228T	Codel	non-homo Del	29.063	1	29.063	1	(+)	(+)	90-100%
13053	56	F	50	GBM	Glioblastoma, IDH-mutant	IV	R	Frontal	R132S	wt	non-codel	homo Del	16.8658	0	23.3096	0	(+)	(+)	90-100%
13054	59	M	90	AO	Anaplastic oligodendroglioma, IDH-mutant and 1p/19q-codeleted	III	R	Frontal	R132H	C228T	Codel	non-homo Del	35.8685	1	35.8685	1	(+)	(+)	90-100%
13055	44	M	90	AOA	Anaplastic oligodendroglioma, IDH-mutant and 1p/19q-codeleted	III	R	Insular	R132H	C228T	Codel	non-homo Del	167.178	1	167.178	1	(+)	(+)	< 90%
13056	49	F	100	AA	Anaplastic astrocytoma, IDH-mutant	III	R	Frontal	R172G	wt	non-codel	non-homo Del	33.4685	1	33.4685	1	(+)	(+)	90-100%
13057	41	M	90	AO	Anaplastic astrocytoma, IDH-mutant	III	R	Frontal	R132H	C228T	non-codel	non-homo Del	29.4904	1	29.4904	1	(+)	(+)	90-100%
13058	40	M	100	DA	Oligodendroglioma, IDH-mutant and 1p/19q-codeleted	II	L	Frontal	R132H	C228T	Codel	non-homo Del	23.0137	1	23.0137	1	(-)	(-)	90-100%
13059	37	F	90	DA	Diffuse astrocytoma, IDH-mutant	II	L	Frontal	R132H	wt	non-codel	non-homo Del	24.9534	1	24.9534	1	(-)	(-)	90-100%
13060	64	M	100	OA	Oligodendroglioma, IDH-mutant and 1p/19q-codeleted	II	R	Frontal	R132H	C228T	Codel	non-homo Del	68.7452	1	68.7452	1	(+)	(+)	< 90%
14001	30	M	90	DA	Diffuse astrocytoma, IDH-mutant	II	R	Frontal	R132H	wt	non-codel	non-homo Del	106.652	0	167.441	0	(+)	(+)	90-100%
14002	50	M	100	DA	Diffuse astrocytoma, IDH-mutant	II	L	Frontal	R132H	wt	non-codel	non-homo Del	33.8301	0	120.197	0	(-)	(-)	< 90%
14003	35	M	90	DA	Diffuse astrocytoma, IDH-mutant	II	L	Frontal	R132H	wt	non-codel	non-homo Del	83.5397	0	142.784	1	(-)	(-)	90-100%
14004	55	M	100	DA	Diffuse astrocytoma, IDH-mutant	II	L	Frontal	R132H	wt	non-codel	non-homo Del	41.8521	0	87.3534	1	(-)	(-)	90-100%
14005	51	M	100	DA	Oligodendroglioma, IDH-mutant and 1p/19q-codeleted	II	R	Frontal	R132H	C250T	Codel	non-homo Del	68.3178	0	79.7589	1	(-)	(-)	< 90%
14006	63	M	90	OL	Oligodendroglioma, IDH-mutant and 1p/19q-codeleted	II	R	Frontal	R132H	C250T	Codel	non-homo Del	49.2164	0	99.3205	1	(-)	(-)	< 90%
14007	59	M	100	OL	Oligodendroglioma, IDH-mutant and 1p/19q-codeleted	II	R	Frontal	R132H	C250T	Codel	non-homo Del	81.4685	0	85.2822	1	(-)	(-)	90-100%
14008	52	F	100	OL	Oligodendroglioma, IDH-mutant and 1p/19q-codeleted	II	L	Frontal	R132H	C250T	Codel	non-homo Del	56.5151	1	56.5151	1	(-)	(+)	90-100%
14009	37	F	100	OL	Oligodendroglioma, IDH-mutant and 1p/19q-codeleted	II	R	Frontal	R132H	C228T	Codel	non-homo Del	26.7945	0	48.6904	1	(-)	(-)	90-100%
14010	38	M	90	OL	Oligodendroglioma, IDH-mutant and 1p/19q-codeleted	II	R	Frontal	R132H	C228T	Codel	non-homo Del	35.211	1	35.211	1	(-)	(-)	90-100%
14011	43	M	90	AA	Anaplastic astrocytoma, IDH-mutant	III	R	Frontal	R132H	wt	non-codel	non-homo Del	11.5068	0	140.285	1	(+)	(+)	90-100%
14012	68	M	80	AA	Anaplastic oligodendroglioma, IDH-mutant and 1p/19q-codeleted	III	R	Frontal	R132H	C228T+C250T	Codel	non-homo Del	6.54247	0	6.54247	1	(+)	(+)	90-100%
14013	44	F	100	AA	Anaplastic oligodendroglioma, IDH-mutant and 1p/19q-codeleted	III	R	Frontal	R132H	C250T	Codel	non-homo Del	6.11507	1	6.11507	1	(-)	(+)	90-100%
14014	36	M	100	AO	Anaplastic oligodendroglioma, IDH-mutant and 1p/19q-codeleted	III	R	Frontal	R132H	C228T	Codel	non-homo Del	18.3123	0	84.4274	0	(-)	(+)	< 90%
15001	36	M	90	GBM	Glioblastoma, IDH-mutant	IV	R	Temporal	R132H	wt	non-codel	non-homo Del	11.6384	1	11.6384	1	(+)	(+)	90-100%
15002	64	M	100	OL	Oligodendroglioma, IDH-mutant and 1p/19q-codeleted	II	R	Frontal	R132H	C250T	Codel	non-homo Del	79.6932	1	79.6932	1	(+)	(-)	90-100%
15003	39	M	90	DA	Diffuse astrocytoma, IDH-mutant	II	R	Frontal	R132H	wt	non-codel	non-homo Del	107.408	1	107.408	1	(+)	(-)	90-100%
15004	63	M	70	AO	Anaplastic oligodendroglioma, IDH-mutant and 1p/19q-codeleted	III	Bil	Frontal	R132H	C250T	Codel	non-homo Del	50.3014	0	132.953	1	(-)	(+)	< 90%
15005	43	M	80	AO	Anaplastic oligodendroglioma, IDH-mutant and 1p/19q-codeleted	III	L	Frontal	R132H	C250T	Codel	non-homo Del	42.8712	1	42.8712	1	(+)	(+)	90-100%
15006	41	M	90	AA	Anaplastic astrocytoma, IDH-mutant	III	R	Frontal	R132H	wt	non-codel	non-homo Del	11.4411	0	17.5562	1	(+)	(+)	90-100%
15007	58	F	100	DA	Diffuse astrocytoma, IDH-mutant	II	L	Temporal	R132C	wt	non-codel	non-homo Del	26.137	0	49.1836	1	(+)	(-)	< 90%
15008	43	M	100	DA	Oligodendroglioma, IDH-mutant and 1p/19q-codeleted	II	L	Parietal	R132H	C228T	Codel	non-homo Del	11.3753	1	11.3753	1	(+)	(-)	< 90%
15009	48	M	90	OL	Oligodendroglioma, IDH-mutant and 1p/19q-codeleted	II	L	Fronto-Parieto-Temporal	R132H	C228T	Codel	non-homo Del	21.7315	1	21.7315	1	(+)	(+)	< 90%
15010	75	F	70	DA	Diffuse astrocytoma, IDH-mutant	II	R	Temporal	R132H	wt	non-codel	non-homo Del	63.6164	0	86.2356	1	(+)	(-)	< 90%
15011	51	F	100	AO	Anaplastic oligodendroglioma, IDH-mutant and 1p/19q-codeleted	III	R	Frontal	R132H	C250T	Codel	non-homo Del	17.3589	1	17.3589	1	(+)	(+)	90-100%
15012	48	F	60	DA	Oligodendroglioma, IDH-mutant and 1p/19q-codeleted	II	R	Frontal	R132H	C228T	Codel	non-homo Del	0.854795	1	0.854795	0	(-)	(-)	< 90%
15013	76	F	80	DA	Diffuse astrocytoma, IDH-mutant	II	R	Temporal	R132H	wt	non-codel	non-homo Del	67.4959	1	67.4959	1	(-)	(-)	90-100%
15014	35	M	90	AA	Anaplastic astrocytoma, IDH-mutant	III	L	Temporal	R132H	wt	non-codel	non-homo Del	99.2548	0	126.181	0	(+)	(+)	90-100%
15015	71	M	90	AA	Anaplastic astrocytoma, IDH-mutant	III	R	Frontal	R132H	wt	non-codel	non-homo Del	3.78082	1	3.78082	1	(+)	(+)	< 90%
15016	38	M	90	DA	Diffuse astrocytoma, IDH-mutant	II	L	Temporal	R132H	wt	non-codel	non-homo Del	6.96986	0	11.0137	0	(+)	(+)	90-100%
15017	26	M	100	OL	Diffuse astrocytoma, IDH-mutant	II	R	Frontal	R132H	C228T	non-codel	non-homo Del	127.2	1	127.2	1	(-)	(-)	90-100%
15018	32	F	90	DA	Diffuse astrocytoma, IDH-mutant	II	Bil	Insular	R132H	wt	non-codel	non-homo Del	56.2192	1	56.2192	1	(+)	(-)	< 90%
15019	25	M	100	DA	Oligodendroglioma, IDH-mutant and 1p/19q-codeleted	II	R	Basal Ganglia	R132H	C228T	Codel	non-homo Del	92.2849	0	121.545	1	(+)	(-)	< 90%
15020	54	F	100	OL	Oligodendroglioma, IDH-mutant and 1p/19q-codeleted	II	R	Frontal	R132H	C228T	Codel	non-homo Del	15.5178	1	15.5178	1	(-)	(+)	< 90%
15021	38	F	80	GBM	Glioblastoma, IDH-mutant	IV	Bil	Frontal	R132H	wt	non-codel	homo Del	7.39726	0	99.0247	1	(+)	(+)	90-100%
15022	68	M	90	GBM	Anaplastic oligodendroglioma, IDH-mutant and 1p/19q-codeleted	III	R	Frontal	R132H	C228T	Codel	non-homo Del	6.34521	1	6.34521	1	(+)	(+)	90-100%
15023	69	F	100	AOA	Anaplastic oligodendroglioma, IDH-mutant and 1p/19q-codeleted	III	R	Frontal	R132H	C228T	Codel	non-homo Del	49.3151	1	49.3151	1	(-)	(-)	90-100%
15024	66	F	90	OA	Diffuse astrocytoma, IDH-mutant	II	L	Frontal	R132H	wt	non-codel	non-homo Del	43.2	1	43.2	1	(-)	(+)	< 90%
15025	66	F	90	OA	Diffuse astrocytoma, IDH-mutant	II	L	Frontal	R132H	wt	non-codel	non-homo Del	43.2	1	43.2	1	(-)	(+)	< 90%
15026	48	M	90	DA	Oligodendroglioma, IDH-mutant and 1p/19q-codeleted	II	L	Frontal	R132H	C250T	Codel	non-homo Del	126.279	1	126.279	1	(+)	(-)	90-100%
15027	43	F	70	AOA	Anaplastic oligodendroglioma, IDH-mutant and 1p/19q-codeleted	III	Bil	Frontal	R172K	C228T	Codel	non-homo Del	64.7342	1	64.7342	1	(+)	(+)	< 90%
15028	54	M	100	OL	Oligodendroglioma, IDH-mutant and 1p/19q-codeleted	II	L	Frontal	R132H	C228T	Codel	non-homo Del	8.41644	1	8.41644	1	(-)	(+)	90-100%
15029	31	F	80	DA	Diffuse astrocytoma, IDH-mutant	II	L	Temporal	R132H	wt	non-codel	non-homo Del	31.4959	0	43.7589	0	(+)	(+)	< 90%
15030	56	M	90	OL	Oligodendroglioma, IDH-mutant and 1p/19q-codeleted	II	R	Fronto-Temporal	R132H	C228T	Codel	non-homo Del	7.92329	1	7.92329	1	(-)	(+)	< 90%
15031	47	M	100	OL	Oligodendroglioma, IDH-mutant and 1p/19q-codeleted	II	R	Parietal	R132H	C228T	Codel	non-homo Del	37.9068	1	37.9068	1	(-)	(+)	90-100%
15032	38	F	60	GBM	Glioblastoma, IDH-mutant	IV	L	Frontal	R132H	wt	non-codel	non-homo Del	16.6356	1	16.6356	1	(+)	(+)	90-100%
15033	31	M	100	OA	Oligodendroglioma, IDH-mutant and 1p/19q-codeleted	II	R	Frontal	R132H	C228T	Codel	non-homo Del	46.6192	0	55.2658	1	(+)	(-)	< 90%
15034	29	F	90	DA	Diffuse astrocytoma, IDH-mutant	II	L	Frontal	R132H	wt	non-codel	non-homo Del	67.1342	1	67.1342	1	(+)	(+)	< 90%
15035	35	M	100	OL	Oligodendroglioma, IDH-mutant and 1p/19q-codeleted	II	L	Frontal	R132H	C228T	Codel	non-homo Del	1.9726	1	1.9726	1	(-)	(-)	90-100%
15036	26	F	90	DA	Diffuse astrocytoma, IDH-mutant	II	R	Frontal	R132H	wt	non-codel	non-homo Del	51.7808	0	79.2986	0	(+)	(-)	< 90%
15037	71	M	100	OL	Oligodendroglioma, IDH-mutant and 1p/19q-codeleted	II	R	Frontal	R132H	C228T	Codel	non-homo Del	6.7726	1	6.7726	1	(-)	(-)	90-100%
15038	60	F	100	OL	Oligodendroglioma, IDH-mutant and 1p/19q-codeleted	II	R	Frontal	R132H	C250T	Codel	non-homo Del	77.6219	1	77.6219	1	(-)	(-)	90-100%
15039	62	M	90	OL	Oligodendroglioma, IDH-mutant and 1p/19q-codeleted	II	L	Parietal	R132H	C228T	Codel	non-homo Del	39.7479	1	39.7479	1	(-)	(+)	90-100%
15040	23	F	100	DA	Diffuse astrocytoma, IDH-mutant	II	R	Temporal	R132H	wt	non-codel	non-homo Del	15.0904	0	57.9616	0	(-)	(-)	90-100%
15041	54	M	50	GBM	Glioblastoma, IDH-mutant	IV	R	Fronto-Temporal	R132H	wt	non-codel	non-homo Del	17.8521	0	28.8658	0	(+)	(+)	< 90%
15042	36	M	100	DA	Oligodendroglioma, IDH-mutant and 1p/19q-codeleted	II	R	Frontal	R132H	C250T	Codel	non-homo Del	17.0959	1	17.0959	1	(-)	(-)	90-100%
15043	35	M	100	AO	Anaplastic oligodendroglioma, IDH-mutant and 1p/19q-codeleted	III	L	Frontal	R132H	C228T	Codel	non-homo Del	83.8356	1	83.8356	1	(+)	(+)	90-100%
16001	41	F	90	OL	Oligodendroglioma, IDH-mutant and 1p/19q-codeleted	II	L	Frontal	R132H	C250T	Codel	non-homo Del	140.679	1	140.679	1	(-)	(+)	< 90%
16002	53	M	80	AO	Anaplastic oligodendroglioma, IDH-mutant and 1p/19q-codeleted	III	L	Frontal	R132H	C228T	Codel	non-homo Del	11.1781	0	93.2384	1	(+)	(+)	< 90%
16003	38	M	90	OL	Oligodendroglioma, IDH-mutant and 1p/19q-codeleted	II	L	Frontal	R132H	C228T	Codel	non-homo Del	90.8055	0	112.142	1	(+)	(+)	< 90%
16004	43	M	90	OL	Oligodendroglioma, IDH-mutant and 1p/19q-codeleted	II	L	Frontal	R132H	C250T	Codel	non-homo Del	5.42466	1	5.42466	1	(+)	(+)	< 90%
17001	66	M	80	AO	Anaplastic astrocytoma, IDH-mutant	III	L	Parietal	R132H	C228T	non-codel	non-homo Del	51.1233	0	96.2959	0	(+)	(-)	90-100%
17002	53	F	100	OL	Oligodendroglioma, IDH-mutant and 1p/19q-codeleted	II	L	Insulooperculum	R132C	C228T	Codel	non-homo Del	84.0329	1	84.0329	0	(-)	(-)	< 90%
17003	46	F	100	OL	Diffuse astrocytoma, IDH-mutant	II	L	Frontal	R132H	wt	non-codel	non-homo Del	40.7671	0	54.5753	0	(-)	(+)	90-100%
17004	70	M	70	AO	Anaplastic oligodendroglioma, IDH-mutant and 1p/19q-codeleted	III	L	Parietal	R132H	C228T	Codel	non-homo Del	132.855	1	132.855	1	(+)	(-)	90-100%
17005	41	M	100	AO	Anaplastic oligodendroglioma, IDH-mutant and 1p/19q-codeleted	III	L	Parietal	R132H	C250T	Codel	non-homo Del	135.156	1	135.156	1	(+)	(+)	90-100%
17006	64	F	90	AO	Anaplastic astrocytoma, IDH-mutant	III	L	Frontal	R132H	wt	non-codel	non-homo Del	136.537	1	136.537	1	(+)	(-)	90-100%
17007	27	M	100	DA	Diffuse astrocytoma, IDH-mutant	II	R	Frontal	R132H	wt	non-codel	non-homo Del	101.096	1	101.096	1	(-)	(-)	90-100%
17008	51	M	80	AOA	Anaplastic astrocytoma, IDH-mutant	III	L	Frontal	R132H	wt	non-codel	non-homo Del	2.13699	0	139.792	1	(+)	(+)	90-100%
17009	60	F	100	AO	Anaplastic oligodendroglioma, IDH-mutant and 1p/19q-codeleted	III	L	Frontal	R132H	C250T	Codel	non-homo Del	145.742	1	145.742	1	(+)	(+)	< 90%
17010	30	F	100	AO	Anaplastic astrocytoma, IDH-mutant	III	L	Frontal	R132H	wt	non-codel	non-homo Del	146.203	1	146.203	1	(+)	(+)	90-100%
17011	22	M	100	DA	Diffuse astrocytoma, IDH-mutant	II	L	Frontal	R132H	wt	non-codel	non-homo Del	47.8685	0	133.874	1	(-)	(-)	90-100%
17012	53	M	100	OA	Diffuse astrocytoma, IDH-mutant	II	L	Frontal	R132H	C228T	non-codel	non-homo Del	117.863	1	117.863	1	(+)	(+)	90-100%
17013	27	F	80	AA	Anaplastic astrocytoma, IDH-mutant	III	R	Frontal	R132H	wt	non-codel	non-homo Del	52.4055	0	94.7836	0	(+)	(+)	90-100%
17014	70	M	100	AO	Anaplastic oligodendroglioma, IDH-mutant and 1p/19q-codeleted	III	L	Frontal	R132H	C228T	Codel	non-homo Del	66.1808	0	76.7671	0	(+)	(-)	< 90%
17015	45	M	nd	DA	Diffuse astrocytoma, IDH-mutant	II	R	Frontal	R132H	wt	non-codel	non-homo Del	95.211	0	104.449	1	(-)	(-)	90-100%
17016	60	F	90	AO	Anaplastic oligodendroglioma, IDH-mutant and 1p/19q-codeleted	III	L	Parietal	R132H	C228T	Codel	non-homo Del	208.208	1	208.208	1	(+)	(+)	90-100%
17017	59	F	100	OL	Oligodendroglioma, IDH-mutant and 1p/19q-codeleted	II	L	Frontal	R132H	C250T	Codel	non-homo Del	103.89	1	103.89	1	(+)	(+)	90-100%
17018	36	F	90	AOA	Anaplastic oligodendroglioma, IDH-mutant and 1p/19q-codeleted	III	R	Frontal	R132H	C228T	Codel	non-homo Del	152.153	0	156.921	1	(+)	(+)	90-100%
17019	31	F	100	OL	Diffuse astrocytoma, IDH-mutant	II	L	Frontal	R132H	C250T	non-codel	non-homo Del	121.677	1	121.677	1	(-)	(-)	90-100%
17020	59	M	100	DA	Diffuse astrocytoma, IDH-mutant	II	R	Insular	R132H	wt	non-codel	non-homo Del	172.175	1	172.175	1	(+)	(-)	90-100%
17021	40	F	90	AOA	Anaplastic oligodendroglioma, IDH-mutant and 1p/19q-codeleted	III	R	Frontal	R132H	C228T	Codel	non-homo Del	80.0877	0	188.351	0	(+)	(+)	90-100%
17022	51	M	90	AOA	Anaplastic oligodendroglioma, IDH-mutant and 1p/19q-codeleted	III	R	Insulooperculum	R132H	C228T	Codel	non-homo Del	16.011	0	24.1315	0	(+)	(+)	90-100%
17023	45	F	100	OA	Oligodendroglioma, IDH-mutant and 1p/19q-codeleted	II	L	Insulooperculum	R132H	C250T	Codel	non-homo Del	95.8027	1	95.8027	1	(-)	(+)	90-100%
17024	39	M	90	AO	Anaplastic oligodendroglioma, IDH-mutant and 1p/19q-codeleted	III	R	Insulooperculum	R132H	C228T	Codel	non-homo Del	91.4301	1	91.4301	1	(+)	(+)	90-100%
17025	50	F	80	AO	Anaplastic oligodendroglioma, IDH-mutant and 1p/19q-codeleted	III	L	Frontal	R132H	C250T	Codel	non-homo Del	138.838	1	138.838	1	(+)	(+)	90-100%
17026	39	F	50	AOA	Anaplastic oligodendroglioma, IDH-mutant and 1p/19q-codeleted	III	R	Parietal	R132H	C250T	Codel	non-homo Del	200.285	1	200.285	1	(+)	(+)	90-100%
18001	31	M	100	AA	Anaplastic astrocytoma, IDH-mutant	III	R	Parietal	R132H	wt	non-codel	non-homo Del	63.9452	0	75.3534	1	(+)	(+)	90-100%
18002	70	F	50	GBM	Glioblastoma, IDH-mutant	IV	L	Frontal	R132H	C250T	non-codel	non-homo Del	5.09589	0	11.5068	0	(+)	(+)	90-100%
18003	45	M	100	AO	Anaplastic oligodendroglioma, IDH-mutant and 1p/19q-codeleted	III	R	Frontal	R132H	C228T	Codel	non-homo Del	83.6384	1	83.6384	1	(+)	(+)	90-100%
18004	35	M	100	DA	Oligodendroglioma, IDH-mutant and 1p/19q-codeleted	II	R	Frontal	R132H	C228T	Codel	non-homo Del	8.21918	1	8.21918	1	(+)	(+)	90-100%
18005	51	M	100	AOA	Anaplastic oligodendroglioma, IDH-mutant and 1p/19q-codeleted	III	R	Frontal	R132H	C250T	Codel	non-homo Del	92.7781	1	92.7781	1	(+)	(+)	90-100%
18006	46	F	100	AOA	Anaplastic oligodendroglioma, IDH-mutant and 1p/19q-codeleted	III	Bil	Frontal	R132H	C228T	Codel	non-homo Del	91.463	1	91.463	1	(+)	(+)	90-100%
18007	39	M	100	DA	Diffuse astrocytoma, IDH-mutant	II	R	Frontal	R132H	wt	non-codel	non-homo Del	10.1589	1	10.1589	1	(-)	(-)	90-100%
18008	50	F	100	AO	Anaplastic oligodendroglioma, IDH-mutant and 1p/19q-codeleted	III	L	Frontal	R132H	C250T	Codel	non-homo Del	94.2247	1	94.2247	1	(+)	(+)	90-100%
18009	59	M	90	OL	Oligodendroglioma, IDH-mutant and 1p/19q-codeleted	II	R	Insular	R132H	C228T	Codel	non-homo Del	105.436	1	105.436	1	(+)	(+)	< 90%
18010	33	M	100	DA	Diffuse astrocytoma, IDH-mutant	II	L	Frontal	R132H	wt	non-codel	non-homo Del	13.7425	1	13.7425	1	(-)	(-)	90-100%
18011	34	M	100	DA	Diffuse astrocytoma, IDH-mutant	II	R	Frontal	R132H	wt	non-codel	non-homo Del	103.89	0	105.896	1	(+)	(+)	90-100%
18012	42	F	100	AA	Anaplastic oligodendroglioma, IDH-mutant and 1p/19q-codeleted	III	R	Fronto-Temporal Insula	R132H	C250T	Codel	non-homo Del	14.5644	0	19.726	1	(+)	(+)	90-100%
18013	45	M	100	AA	Anaplastic astrocytoma, IDH-mutant	III	L	Fronto-Temporal Insula	R132H	wt	non-codel	non-homo Del	21.337	1	21.337	1	(+)	(+)	90-100%
18014	23	M	100	DA	Diffuse astrocytoma, IDH-mutant	II	R	Fronto-Parietal	R132H	wt	non-codel	non-homo Del	27.9452	1	27.9452	1	(-)	(+)	< 90%
18015	38	M	100	AA	Anaplastic astrocytoma, IDH-mutant	III	R	Temporal-insula	R132H	wt	non-codel	non-homo Del	30.3452	1	30.3452	1	(+)	(+)	< 90%
18016	42	F	100	OL	Oligodendroglioma, IDH-mutant and 1p/19q-codeleted	II	R	Frontal	R132H	C228T	Codel	non-homo Del	36.4274	1	36.4274	1	(+)	(+)	90-100%
18017	58	M	100	GBM	Anaplastic oligodendroglioma, IDH-mutant and 1p/19q-codeleted	III	L	Occipital	R132H	C228T	Codel	non-homo Del	39.2219	1	39.2219	1	(+)	(+)	90-100%
18018	77	M	100	AA	Anaplastic oligodendroglioma, IDH-mutant and 1p/19q-codeleted	III	L	Frontal	R132H	C228T	Codel	non-homo Del	34.3562	1	34.3562	1	(-)	(-)	90-100%
18019	44	F	100	DA	Oligodendroglioma, IDH-mutant and 1p/19q-codeleted	II	R	Frontal	R132H	C228T	Codel	non-homo Del	46.8164	1	46.8164	1	(+)	(+)	90-100%
18020	59	M	90	AO	Anaplastic oligodendroglioma, IDH-mutant and 1p/19q-codeleted	III	R	Parietal	R132H	C228T	Codel	non-homo Del	47.0466	1	47.0466	1	(+)	(+)	90-100%
18021	58	F	100	OL	Oligodendroglioma, IDH-mutant and 1p/19q-codeleted	II	R	Parietal	R132H	C228T	Codel	non-homo Del	55.3315	1	55.3315	1	(-)	(-)	90-100%
18022	49	M	80	DA	Diffuse astrocytoma, IDH-mutant	II	L	Pons	R132H	wt	non-codel	non-homo Del	56.4822	0	59.3425	0	(+)	(+)	< 90%
18023	49	M	100	AO	Anaplastic oligodendroglioma, IDH-mutant and 1p/19q-codeleted	III	R	Frontal	R132H	C250T	Codel	non-homo Del	71.4411	1	71.4411	1	(+)	(+)	90-100%
18024	46	F	90	GBM	Glioblastoma, IDH-mutant	IV	R	Frontal	R132H	wt	non-codel	non-homo Del	32.0219	0	74.0384	1	(+)	(+)	< 90%
AA, anaplastic astrocytoma; AO, anaplastic oligodendroglioma; AOA, anaplastic oligoastrocytoma; Chemo, chemotherapy; Codel, codeletion; DA, diffuse astrocytoma; Del, Deletion; EOR, extent of resection; F, Female; GBM, glioblastoma; Homo, homozygous; Lt, left; M, Male; nd, not data; KPS, Karnofsky Performance Status; M, Male; nd, no data; OA, oligoastrocytoma; OL, oligodendrolioma; OS, overall sur…
*The original histopathological diagnosis was almost entirely made according to the CNS WHO 2007 in each center because the majority of tumors (540/560 cases, 96%) were operated on before May 2016. The diagnoses of 286 cases are the results of central pathology review [6].

## Sheet: Table.S2
Supplemntary Table.S2 Cox regression analysis for survival in 1p/19q codeleted cases (n=284)
Table.S2A
		n	HR	95% C.I.			p-value
TERT
	wt	6	Ref
	mut	278	0.269896	0.0641699	-	1.13517	0.0739
Table.S2B
		n	HR	95% C.I.			p-value
TERT
	wt	6	Ref
	mut	278	0.269701	0.0639757	-	1.13697	0.0742
WHO grade*
	II	149	Ref
	III	135	1.00585	0.52056	-	1.94357	0.9861
Table.S2C
		n	HR	95% C.I.			p-value
TERT
	wt	6	Ref
	mut	278	0.204317	0.0476172	-	0.876686	0.0326
KPS
	90 - 100	243	Ref
	< 90	41	3.37992	1.6781	-	6.8076	0.0007
Table.S2D
		n	HR	95% C.I.			p-value
TERT
	wt	6	Ref
	mut	278	0.37498	0.0878109	-	1.60128	0.1854
EOR
	90 - 100%	180	0.419457	0.215705	-	0.815671	0.0105
	< 90%	104	Ref
Table.S2E
		n	HR	95% C.I.			p-value
TERT
	wt	6	Ref
	mut	278	0.247364	0.0582445	-	1.05055	0.0583
Age
	- 50	181	Ref
	> 50	103	3.00527	1.56307	-	5.77815	0.001
Table.S2F
		n	HR	95% C.I.			p-value
Age
	- 50	181	Ref
	> 50	103	2.61067	1.34037	-	5.08486	0.0048
KPS
	90 - 100	243	Ref
	< 90	41	2.76734	1.35917	-	5.63442	0.005
TERT
	wt	6	Ref
	mut	278	0.19516	0.0451535	-	0.843514	0.0287
Table.S2G
		n	HR	95% C.I.			p-value
Age
	- 50	181	Ref
	> 50	103	3.00984	1.56476	-	5.7895	0.001
WHO grade*
	II	149	Ref
	III	135	1.04409	0.540186	-	2.01805	0.8979
TERT
	wt	6	Ref
	mut	278	0.246048	0.0578039	-	1.04733	0.0578
Table.S2H
		n	HR	95% C.I.			p-value
Age
	- 50	181	Ref
	> 50	103	2.85359	1.48262	-	5.49231	0.0017
TERT
	wt	6	Ref
	mut	278	0.336431	0.0780184	-	1.45076	0.144
EOR
	90 - 100%	180	0.4472	0.229061	-	0.873077	0.0184
	< 90%	104	Ref
Table.S2I
		n	HR	95% C.I.			p-value
KPS
	90 - 100	243	Ref
	< 90	41	3.57534	1.73479	-	7.36867	0.0006
WHO grade*
	II	149	Ref
	III	135	0.805161	0.407714	-	1.59005	0.5325
TERT
	wt	6	Ref
	mut	278	0.208524	0.0485333	-	0.895924	0.0351
Table.S2J
		n	HR	95% C.I.			p-value
KPS
	90 - 100	243	Ref
	< 90	41	2.99137	1.47574	-	6.06362	0.0024
TERT
	wt	6	Ref
	mut	278	0.276973	0.0632932	-	1.21204	0.0883
EOR
	90 - 100%	180	0.471475	0.240152	-	0.925614	0.0289
	< 90%	104	Ref
Table.S2K
		n	HR	95% C.I.			p-value
WHO grade*
	II	149	Ref
	III	135	1.09546	0.565978	-	2.12027	0.7867
TERT
	wt	6	Ref
	mut	278	0.374521	0.0876571	-	1.60017	0.185
EOR
	90 - 100%	180	0.415585	0.212961	-	0.810994	0.01
	< 90%	104	Ref
Table.S2L
		n	HR	95% C.I.			p-value
Age
	- 50	181	Ref
	> 50	103	2.48549	1.27086	-	4.861	0.0078
KPS
	90 - 100	243	Ref
	< 90	41	2.50712	1.18402	-	5.30876	0.0163
WHO grade*
	II	149	Ref
	III	135	0.895615	0.45266	-	1.77203	0.7515
TERT
	wt	6	Ref
	mut	278	0.260635	0.0590688	-	1.15002	0.0758
EOR
	90 - 100%	180	0.398863	0.188368	-	0.844581	0.0163
	< 90%	104	Ref
C.I., coefficient interval; EOR, extent of resection; HR, hazard ratio; KPS, Karnofsky Performance Status; mut, mutant; Ref, reference; RT, radiation therapy; wt, wild-type
*, Diagnosis based on CNS WHO2016

## Sheet: Table.S3
Supplemntary Table.S3 Cox regression analysis for survival in 1p/19q intact cases (n=273)
Table.S3A
		n	HR	95% C.I.			p-value
TERT
	wt	249	Ref
	mut	24	0.504276	0.204922	-	1.24093	0.1362
Table.S3B
		n	HR	95% C.I.			p-value
TERT
	wt	249	Ref
	mut	24	0.426799	0.17159	-	1.06158	0.067
WHO grade*
	II	136	Ref
	III	104	1.62834	1.03973	-	2.55017	0.0332
	IV	33	6.94497	3.97679	-	12.1285	< 0.0001
Table.S3C
		n	HR	95% C.I.			p-value
TERT
	wt	249	Ref
	mut	24	0.559281	0.226753	-	1.37945	0.2071
KPS
	90 - 100	216	Ref
	< 90	57	2.48001	1.61389	-	3.81093	< 0.0001
Table.S3D
		n	HR	95% C.I.			p-value
TERT
	wt	249	Ref
	mut	24	0.534482	0.21698	-	1.31658	0.1732
EOR
	90 - 100%	146	0.566671	0.377952	-	0.849621	0.006
	< 90%	127	Ref
Table.S3E
		n	HR	95% C.I.			p-value
TERT
	wt	249	Ref
	mut	24	0.493482	0.200363	-	1.21541	0.1246
Age
	- 50	216	Ref
	> 50	57	1.34776	0.829465	-	2.1899	0.2282
Table.S3F
		n	HR	95% C.I.			p-value
Age
	- 50	216	Ref
	> 50	57	1.0938	0.663549	-	1.80302	0.7252
KPS
	90 - 100	216	Ref
	< 90	57	2.43432	1.564	-	3.78895	< 0.0001
TERT
	wt	249	Ref
	mut	24	0.552741	0.223588	-	1.36645	0.1992
Table.S3G
		n	HR	95% C.I.			p-value
Age
	- 50	216	Ref
	> 50	57	1.34544	0.823645	-	2.1978	0.236
WHO grade*
	II	136	Ref
	III	104	1.58626	1.01043	-	2.49025	0.045
	IV	33	6.98308	3.99519	-	12.2055	< 0.0001
TERT
	wt	249	Ref
	mut	24	0.424428	0.170877	-	1.05421	0.0649
Table.S3H
		n	HR	95% C.I.			p-value
Age
	- 50	216	Ref
	> 50	57	1.29572	0.797204	-	2.10598	0.2958
TERT
	wt	249	Ref
	mut	24	0.528574	0.214446	-	1.30285	0.166
EOR
	90 - 100%	146	0.572821	0.38163	-	0.859796	0.0072
	< 90%	127	Ref
Table.S3I
		n	HR	95% C.I.			p-value
KPS
	90 - 100	216	Ref
	< 90	57	1.78124	1.12701	-	2.81526	0.0134
WHO grade*
	II	136	Ref
	III	104	1.52033	0.966672	-	2.39111	0.0698
	IV	33	5.53512	3.06504	-	9.99583	< 0.0001
TERT
	wt	249	Ref
	mut	24	0.475273	0.19097	-	1.18283	0.1098
Table.S3J
		n	HR	95% C.I.			p-value
KPS
	90 - 100	216	Ref
	< 90	57	2.28403	1.47707	-	3.53184	0.0002
TERT
	wt	249	Ref
	mut	24	0.591016	0.23912	-	1.46077	0.2547
EOR
	90 - 100%	146	0.629586	0.417306	-	0.949852	0.0274
	< 90%	127	Ref
Table.S3K
		n	HR	95% C.I.			p-value
WHO grade*
	II	136	Ref
	III	104	1.6504	1.05288	-	2.58702	0.0289
	IV	33	8.31735	4.69485	-	14.7349	< 0.0001
TERT
	wt	249	Ref
	mut	24	0.476544	0.191103	-	1.18833	0.1119
EOR
	90 - 100%	146	0.476865	0.314765	-	0.722445	0.0005
	< 90%	127	Ref
Table.S3L
		n	HR	95% C.I.			p-value
Age
	- 50	216	Ref
	> 50	57	1.17031	0.708653	-	1.9327	0.5389
KPS
	90 - 100	216	Ref
	< 90	57	1.52749	0.952867	-	2.44863	0.0785
WHO grade*
	II	136	Ref
	III	104	1.53648	0.974384	-	2.42283	0.0646
	IV	33	7.03052	3.81997	-	12.9394	< 0.0001
TERT
	wt	249	Ref
	mut	24	0.507406	0.203452	-	1.26546	0.1457
EOR
	90 - 100%	146	0.505004	0.33139	-	0.769571	0.0015
	< 90%	127	Ref
C.I., coefficient interval; EOR, extent of resection; HR, hazard ratio; KPS, Karnofsky Performance Status; mut, mutant; Ref, reference; RT, radiation therapy; wt, wild-type
*, Diagnosis based on CNS WHO2016
